# Supplementary material for: The therapeutic landscape for COVID-19 and post-COVID-19 medications from genetic profiling of the Vietnamese population and a predictive model of drug-drug interaction for comorbid COVID-19 patients
Source: Heliyon. 2024 Mar 5;10(6):e27043. doi: 10.1016/j.heliyon.2024.e27043 (PMC10950508; doi:10.1016/j.heliyon.2024.e27043)
Supplement: Multimedia component 1 [file mmc1.xlsx]

## Sheet: Supplementary table
Table
S1	COVID-19 drugs and their pharmacogenes
S2	PharmGKB clinical annotations associated with COVID-19 therapies
S3	Novel potentially deleterious variants associated with COVID-19 therapy
S4	Post COVID-19 drugs and their pharmacogenes
S5	PharmGKB clinical annotations associated with post COVID-19 therapies
S6	Novel potentially deleterious variants associated with post COVID-19 therapy
S7	Drug list used in the management of underlying diseases

## Sheet: S1-COVID-19 drugs
Drug	Drugbank ID	Category	Transporter	Enzyme	Target	Carrier
Remdesivir	DB14761	Antiviral Agents	SLCO1B1, ABCB1, SLCO1B3, SLC47A1, ABCB11, ABCC4, SLC10A1	CES1, CTSA, CYP3A4, CYP2C8, CYP2D6
Favipiravir	DB12466	Antiviral Agents	ABCB1, SLC22A6, SLC22A8, SLC22A12	AOX1, XDH, CYP2C8, CYP2E1	PB1	ALB
Nirmatrelvir	DB16691	Antiviral Agents	ABCB1	CYP3A4
Ritonavir	DB00503	Antiviral Agents	ABCB1, ABCC1, SLCO1A2, ABCC2, ABCG2, SLCO1B1, SLCO2B1, ABCB11, SLCO1B3	CYP3A4, CYP2D6, CYP2C9, CYP2C19, CYP2B6, CYP2C8, CYP1A2, CYP3A5, CYP3A7	NR1I2	ALB, ORM1
Molnupiravir (eidd-2801)	DB15661	Antiviral Agents
Bamlanivimab	DB15718	Antiviral antibodies
Etesevimab	DB15897	Antiviral antibodies
Sotrovimab	DB16355	Antiviral antibodies
Casirivimab	DB15941	Antiviral antibodies
Imdevimab	DB15940	Antiviral antibodies
Tocilizumab	DB06273	Interleukin-6 inhibitor		CYP3A4	IL6R
Ruxolitinib	DB08877	Janus kinase inhibitors		CYP3A4, CYP2C9	JAK1, JAK2, JAK3, TYK2	ALB
Tofacitinib	DB08895	Janus kinase inhibitors		CYP3A4, CYP2C19	JAK1, JAK2, JAK3, TYK2	ALB
Baricitinib	DB11817	Janus kinase inhibitors	SLC22A8, ABCG2, SLC47A2, SLC22A6, SLC22A2, SLCO1B3, ABCB1	CYP3A4	JAK1, JAK2, JAK3, TYK2
dexamethasone	DB01234	Corticosteroids	ABCB1, SLC22A8, ABCB11, ABCC2, ABCG2, SLCO1A2	HSD11B2, CYP3A4, HSD11B1, CYP3A5, CYP3A7, CYP17A1, CYP1A1, CYP2A6, CYP2B6, CYP2C19, CYP2C8, CYP2E1, CYP3A43, CYP4A11, CYP11B1	NR3C1, NR0B1, ANXA1, NOS2, NR1I2	ALB
Methylprednisolone	DB00959	Glucocorticoids	ABCB1	CYP3A4, CYP2A6, CYP1B1, CYP2B6, CYP2C8, CYP2C19, CYP2C9,	NR3C1, ANXA1	ALB
heparin	DB01109	Antithrombotic agents		HPSE	SERPINC1, F10, SELP, FGFR4, FGF4, FGF19, FGFR1, FGF1, FGFR2, FGF2, PF4, HGF	SERPINA7
enoxaparin	DB01225	Antithrombotic agents		MPO	SERPINC1, F10, F2
Rivaroxaban	DB06228	Antithrombotic agents	ABCB1, ABCG2	CYP3A4, CYP2J2, CYP3A5	F10
Apixaban	DB06605	Antithrombotic agents	ABCB1, ABCG2	CYP3A4, CYP1A2, CYP2C8, CYP2C9, CYP2C19, CYP2J2, CYP3A5	F10
Dabigatran	DB14726	Antithrombotic agents
Warfarin	DB00682	Antithrombotic agents		CYP2C9, CYP1A2, CYP2C19, CYP3A4, CYP2C8, CYP2C18	VKORC1, NR1I2	ALB, ORM1
Acenocoumarol	DB01418	Antithrombotic agents	ABCB1	CYP2C9, CYP1A2, CYP2C19, CYP3A4	VKORC1	ALB, ORM1
Amikacin	DB00479	Antibiotics
Amoxicillin/Acid clavulanic	DB01060	Antibiotics	SLC15A1, SLC22A6	CYP2C8		ALB
Amphotericin B	DB00681	Antibiotics
Ampicillin/ Sulbactam	DB00415	Antibiotics	SLC15A1, SLC15A2, SLC16A1		SLC15A1, SLC15A2, TEK	ALB
Azithromycin	DB00207	Antibiotics	ABCB1, ABCC2	CYP3A4	PADI4
Caspofungin	DB00520	Antibiotics	SLC22A1, ABCB1, SLC22A6, SLCO1B1, SLCO1B3	CYP3A4
Cefepime	DB01413	Antibiotics	SLC22A5, SLC15A1, SLC15A2
Cefoperazone/ Sulbactam (500/500 mg)	DB01329	Antibiotics	SLC22A6, SLC22A8, SLC22A11, SLC22A7			ALB
Cefotaxime	DB00493	Antibiotics	SLC15A1, SLC15A2, SLC22A6, SLC22A8, SLC22A11, SLC22A7		SLC22A6, SLC22A8, SLC22A11, SLC22A7, SLC15A1, ALB, SLC15A2
Ceftazidime/ Avibactam (4:1)	DB00438	Antibiotics	SLC22A6			ALB
Ceftolozane/ Tazobactam	DB09050	Antibiotics
Ceftriaxone	DB01212	Antibiotics	SLC15A1, SLC15A2, SLC22A6, SLC22A8, SLC22A11, ABCB1	GLUL	SLC22A11, SLC22A6, SLC22A8, SLC15A1	ALB
Ciprofloxacin	DB00537	Antibiotics	ABCB1, SLC47A1, SLC47A2	CYP1A2, CYP3A4, CYP3A5, CYP3A7	TOP2A, KCNH2	ALB
Clarithromycin	DB01211	Antibiotics	SLC22A7, ABCB1, ABCB11, SLCO1B1, SLCO1B3	CYP3A4, CYP3A5	KCNH2, SLCO1B1, SLCO1B3
Colistin	DB00803	Antibiotics
Fluconazol	DB00196	Antibiotics	ABCB1	CYP3A4, CYP2C9, CYP2C19, CYP3A5
Fosfomycin	DB00828	Antibiotics
Imipenem/Cilastatin	DB01598	Antibiotics		DPEP1
Levofloxacin	DB01137	Antibiotics	ABCB1, SLC47A1, SLC47A2, SLC22A1, SLC22A2, SLC22A4, SLCO1A2, SLCO4C1	CYP2C9
Linezolid	DB00601	Antibiotics	SLC22A6, SLC22A8	MAOA, MAOB		ALB
Meropenem	DB00760	Antibiotics
Moxifloxacin	DB00218	Antibiotics		CYP1A2	TOP2A
Trimethoprim*	DB00440	Antibiotics	ABCB1, SLC47A1, SLC47A2	CYP2C9, CYP3A4, CYP1A2, CYP2C8
Sulfamethoxazole*	DB01015	Antibiotics	ABCB11	CYP2C9, NAT1, NAT2, CYP3A4		ALB
Teicoplanin	DB06149	Antibiotics
Vancomycin	DB00512	Antibiotics				ALB
Voriconazol	DB00582	Antibiotics		FMO1, FMO3, CYP3A5, CYP3A7, CYP2C19, CYP3A4, CYP2C9, CYP2B6, PTGS1

## Sheet: S2-COVID-19 Clinical annotation
ID	Variant	Gene	Category	Level of evidence	Molecules	Phenotype
1	rs1045642	ABCB1	Efficacy	3	Ritonavir	HIV Infections
2	rs2032582	ABCB1	Metabolism/PK	3	Ritonavir	HIV Infections
3	rs212091	ABCC1	Efficacy	3	Ritonavir	HIV Infections
4	rs717620	ABCC2	Toxicity	3	Ritonavir
5	rs2854117	APOC3	Toxicity	3	Ritonavir	HIV Infections, Hyperlipidemias
6	rs2854116	APOC3	Toxicity	3	Ritonavir	HIV Infections, Hyperlipidemias
7	rs5128	APOC3	Toxicity	3	Ritonavir	HIV Infections, Hyperlipidemias
8	rs7412	APOE	Toxicity	3	Ritonavir	HIV Infections, Hypertriglyceridemia
9	rs429358	APOE	Toxicity	3	Ritonavir	HIV Infections, Hyperlipidemias
10	CYP3A5*1, CYP3A5*3, CYP3A5*6, CYP3A5*7	CYP3A5	Metabolism/PK	3	Ritonavir	HIV Infections
11	rs1042640	UGT1A1	Toxicity	3	Ritonavir	HIV Infections, nephrolithiasis
12	rs8330	UGT1A1	Toxicity	3	Ritonavir	HIV Infections, nephrolithiasis
13	rs10929303	UGT1A1	Toxicity	3	Ritonavir	HIV Infections, nephrolithiasis
14	rs3806596	UGT1A3	Toxicity	3	Ritonavir	HIV Infections, Hyperbilirubinemia
15	rs17863778	UGT1A7	Toxicity	3	Ritonavir	HIV Infections, Hyperbilirubinemia
16	rs7586110	UGT1A7	Toxicity	3	Ritonavir	HIV Infections, Hyperbilirubinemia
17	rs17868323	UGT1A7	Toxicity	3	Ritonavir	HIV Infections, Hyperbilirubinemia
18	rs2853826		Toxicity	3	Ritonavir	HIV Infections
19	rs1045642	ABCB1	Other	4	Ritonavir	HIV Infections
20	rs11052877	CD69	Efficacy	3	Tocilizumab	Rheumatoid Arthritis
21	rs396991	FCGR3A	Efficacy	3	Tocilizumab	Rheumatoid Arthritis
22	rs4910008	GALNT18	Efficacy	3	Tocilizumab	Rheumatoid Arthritis
23	rs12083537	IL6R	Efficacy	3	Tocilizumab	Rheumatoid Arthritis
24	rs11265618	IL6R	Efficacy	3	Tocilizumab	Rheumatoid Arthritis
25	rs4329505	IL6R	Efficacy	4	Tocilizumab	Rheumatoid Arthritis
26	rs2032582	ABCB1	Efficacy	3	dexamethasone	Multiple Myeloma
27	rs1045642	ABCB1	Efficacy	3	dexamethasone	Multiple Myeloma
28	rs2229109	ABCB1	Efficacy	3	dexamethasone	Multiple Myeloma, progression-free survival
29	rs79085477	BMP7	Toxicity	3	dexamethasone	Osteonecrosis, Precursor Cell Lymphoblastic Leukemia-Lymphoma
30	rs4553808	CTLA4	Toxicity	3	dexamethasone
31	rs4135385	CTNNB1	Efficacy, Toxicity	3	dexamethasone	Multiple Myeloma
32	rs117532069	DOK5	Toxicity	3	dexamethasone	Osteonecrosis, Precursor Cell Lymphoblastic Leukemia-Lymphoma
33	rs3824662	GATA3	Efficacy	3	dexamethasone
34	rs141059755	LINC00251	Toxicity	3	dexamethasone	Osteonecrosis, Precursor Cell Lymphoblastic Leukemia-Lymphoma
35	rs7142143	PYGL	Efficacy	3	dexamethasone	Precursor Cell Lymphoblastic Leukemia-Lymphoma
36	rs6092	SERPINE1	Toxicity	3	dexamethasone	Precursor Cell Lymphoblastic Leukemia-Lymphoma
37	rs1891059		Toxicity	3	dexamethasone	Osteonecrosis, Precursor Cell Lymphoblastic Leukemia-Lymphoma
38	rs80223967		Toxicity	3	dexamethasone	Osteonecrosis, Precursor Cell Lymphoblastic Leukemia-Lymphoma
39	rs17021408		Toxicity	3	dexamethasone	Osteonecrosis, Precursor Cell Lymphoblastic Leukemia-Lymphoma
40	rs1045642	ABCB1	Toxicity	3	Methylprednisolone	Kidney Transplantation
41	HLA-DRB3*01:01:02:01	HLA-DRB3	Toxicity	3	heparin	heparin-induced thrombocytopenia
42	rs1045642	ABCB1	Metabolism/PK	3	Rivaroxaban
43	rs2032582	ABCB1	Metabolism/PK	3	Rivaroxaban
44	rs1045642	ABCB1	Toxicity	3	Rivaroxaban
45	rs4148738	ABCB1	Toxicity	3	Apixaban
46	rs2231142	ABCG2	Metabolism/PK	3	Apixaban	Atrial Fibrillation
47	rs776746	CYP3A5	Metabolism/PK	3	Apixaban	Atrial Fibrillation
48	rs1045642	ABCB1	Metabolism/PK	3	Dabigatran
49	rs2032582	ABCB1	Metabolism/PK	3	Dabigatran
50	rs4148738	ABCB1	Metabolism/PK	3	Dabigatran	Atrial Fibrillation
51	rs2244613	CES1	Toxicity	3	Dabigatran	Atrial Fibrillation
52	rs8192935	CES1	Metabolism/PK	3	Dabigatran	Atrial Fibrillation
53	CYP3A5*1, CYP3A5*3	CYP3A5	Metabolism/PK	3	Dabigatran
54	rs104894540	VKORC1	Dosage	3	Warfarin
55	rs2501873	NR1I3	Dosage	4	Warfarin
56	rs11168292	VDR	Dosage	3	Warfarin
57	CYP2C9*1; CYP2C9*29	CYP2C9	Metabolism/PK	3	Warfarin
58	rs2189784	CYP4F2	Dosage	3	Warfarin
59	CYP2C9*1; CYP2C9*2; CYP2C9*3	CYP2C9	Efficacy	4	Warfarin
60	rs9934438	VKORC1	Efficacy	3	Warfarin
61	rs7294	VKORC1	Dosage	1B	Warfarin
62	CYP2C19*1; CYP2C19*2; CYP2C19*3	CYP2C19	Dosage	3	Warfarin	Atrial Fibrillation
63	rs104894539	VKORC1	Dosage	3	Warfarin
64	rs9934438	VKORC1	Efficacy	3	Warfarin
65	rs17880887	VKORC1	Dosage	3	Warfarin
66	rs17886199	PRSS53; VKORC1	Dosage	3	Warfarin
67	rs3814637	CYP2C19	Toxicity	3	Warfarin
68	rs11168293	VDR	Dosage	3	Warfarin
69	rs1800566	NQO1	Dosage	3	Warfarin
70	rs1060467	CYP4F11	Dosage	3	Warfarin
71	rs3814637	CYP2C19	Dosage	3	Warfarin
72	CYP2C9*1; CYP2C9*2; CYP2C9*3; CYP2C9*5; CYP2C9*6; CYP2C9*11	CYP2C9	Toxicity	1A	Warfarin	over-anticoagulation
73	rs4760658	VDR	Dosage	3	Warfarin
74	rs11150606	VKORC1	Dosage	3	Warfarin
75	rs1367117	APOB	Toxicity	3	Warfarin	heart valve replacement; Hemorrhage
76	rs9332096	CYP2C9	Dosage	3	Warfarin
77	rs9934438	VKORC1	Dosage	1B	Warfarin
78	rs11676382	GGCX	Dosage	3	Warfarin
79	rs4889606	STX1B	Efficacy	3	Warfarin
80	rs9923231	VKORC1	Dosage	1A	Warfarin
81	CYP2C9*1; CYP2C9*59	CYP2C9	Dosage	3	Warfarin
82	rs2288344	NEDD4	Dosage	3	Warfarin
83	rs679899	APOB	Toxicity	3	Warfarin	heart valve replacement; Hemorrhage
84	rs1045642	ABCB1	Dosage	4	Warfarin
85	rs72800847	STX1B	Dosage	3	Warfarin	heart valve replacement
86	rs2108622	CYP4F2	Efficacy	3	Warfarin
87	rs10871454	STX4	Dosage	3	Warfarin
88	rs2108622	CYP4F2	Dosage	1A	Warfarin
89	rs10509680	CYP2C9	Dosage	3	Warfarin
90	rs12777823		Dosage	1A	Warfarin
91	rs3212198	HNF4A	Dosage	3	Warfarin
92	rs7856096	FPGS	Dosage	3	Warfarin
93	rs11676382	GGCX	Efficacy	3	Warfarin
94	rs41301394	POR	Dosage	3	Warfarin
95	rs3826041	CYP1A1	Dosage	3	Warfarin	heart valve replacement
96	rs429358	APOE	Efficacy	3	Warfarin
97	rs17708472	VKORC1	Dosage	4	Warfarin
98	rs7196161	VKORC1	Dosage	3	Warfarin
99	CYP2C9*1; CYP2C9*2; CYP2C9*3; CYP2C9*4; CYP2C9*5; CYP2C9*6; CYP2C9*8; CYP2C9*11	CYP2C9	Dosage	1A	Warfarin	Cardiovascular Diseases
100	rs2645400	GATA4	Dosage	3	Warfarin
101	rs17126068	DDHD1	Dosage	3	Warfarin
102	rs4841588	GATA4	Dosage	3	Warfarin
103	rs339097	CALU	Dosage	3	Warfarin
104	rs61742245	VKORC1	Dosage	2A	Warfarin
105	rs2359612	VKORC1	Dosage	1B	Warfarin
106	rs429358	APOE	Toxicity	3	Warfarin	Hemorrhage; venous thromboembolism
107	CYP2C9*1; CYP2C9*2; CYP2C9*3; CYP2C9*13; CYP2C9*14	CYP2C9	Efficacy	2A	Warfarin	Atrial Fibrillation; heart valve replacement
108	rs699664	GGCX	Efficacy	3	Warfarin
109	rs72547529	VKORC1	Dosage,Efficacy	3	Warfarin
110	rs8050894	VKORC1	Dosage	1B	Warfarin
111	rs7412	APOE	Efficacy	3	Warfarin
112	rs78132896	EPHA7	Toxicity	3	Warfarin	Hemorrhage
113	rs10517	NQO1	Dosage	3	Warfarin
114	CYP2C9*1; CYP2C9*2; CYP2C9*3; CYP2C9*5; CYP2C9*6; CYP2C9*11	CYP2C9	Toxicity	1A	Warfarin	Hemorrhage
115	rs4072879	VKORC1L1	Dosage	3	Warfarin
116	rs2592551	GGCX	Dosage	3	Warfarin	Atrial Fibrillation
117	rs780801862	CYP2C9	Metabolism/PK	3	Warfarin
118	rs2304429	DNMT3A	Dosage	3	Warfarin	heart valve replacement
119	rs11676382	GGCX	Efficacy	3	Warfarin
120	rs4379440	ASPH	Efficacy	3	Warfarin
121	rs7200749	VKORC1	Dosage	3	Warfarin
122	rs9923231	VKORC1	Toxicity	1B	Warfarin	over-anticoagulation
123	CYP2C9*1; CYP2C9*2; CYP2C9*3	CYP2C9	Efficacy	4	Warfarin
124	rs1042580	THBD	Toxicity	3	Warfarin
125	rs61162043	VKORC1	Dosage	3	Warfarin
126	rs12714145	GGCX	Dosage	4	Warfarin
127	rs1800566	NQO1	Dosage	4	Warfarin
128	rs104894542	VKORC1	Dosage	3	Warfarin
129	rs1131873	EPHX1	Dosage	4	Warfarin
130	rs887829	UGT1A1	Dosage	3	Warfarin	heart valve replacement
131	rs9923231	VKORC1	Efficacy	2A	Warfarin	time to therapeutic inr
132	rs4918758	CYP2C9	Dosage	3	Warfarin
133	rs699664	GGCX	Dosage	4	Warfarin
134	rs7089580	CYP2C9	Dosage	3	Warfarin
135	rs9923231	VKORC1	Toxicity	2A	Warfarin	Hemorrhage
136	rs4917639	CYP2C9	Dosage	3	Warfarin
137	rs1800566	NQO1	Efficacy	3	Warfarin	Thrombosis
138	rs104894541	VKORC1	Dosage	3	Warfarin
139	rs1877724	EPHX1	Dosage	3	Warfarin
140	rs2108622	CYP4F2	Other	4	Warfarin	over-anticoagulation
141	rs9923231	VKORC1	Efficacy	2A	Warfarin	time in therapeutic range
142	rs2884737	VKORC1	Dosage	2A	Warfarin
143	rs17878544	VKORC1	Dosage	3	Acenocoumarol
144	rs7294	VKORC1	Other	3	Acenocoumarol
145	rs4086116	CYP2C9	Dosage	3	Acenocoumarol
146	rs9934438	VKORC1	Dosage	2A	Acenocoumarol
147	rs9923231	VKORC1	Toxicity	3	Acenocoumarol	Hemorrhage
148	rs7200749	VKORC1	Dosage	3	Acenocoumarol
149	rs1043550	CALU	Dosage	3	Acenocoumarol
150	CYP2C9*1; CYP2C9*2; CYP2C9*3	CYP2C9	Toxicity	2A	Acenocoumarol	Hemorrhage
151	rs429358	APOE	Toxicity	3	Acenocoumarol	Hemorrhage; venous thromboembolism
152	rs61742245	VKORC1	Dosage	3	Acenocoumarol
153	rs2108622	CYP4F2	Dosage	2A	Acenocoumarol	Atrial Fibrillation
154	rs9923231	VKORC1	Dosage	1A	Acenocoumarol
155	CYP2C9*1; CYP2C9*2; CYP2C9*3	CYP2C9	Dosage	1B	Acenocoumarol
156	rs11676382	GGCX	Dosage	4	Acenocoumarol
157	rs55894764	VKORC1	Dosage	3	Acenocoumarol
158	CYP2C9*1; CYP2C9*2; CYP2C9*3	CYP2C9	Toxicity	1B	Acenocoumarol	over-anticoagulation
159	rs7294	VKORC1	Dosage	3	Acenocoumarol
160	rs267606617	MT-ND1, MT-RNR1	Toxicity	3	Amikacin	Ototoxicity
161	HLA-B*18:01:01	HLA-B	Toxicity	3	Amoxicillin/Acid clavulanic
162	rs9274407	HLA-DQB1	Toxicity	3	Amoxicillin/Acid clavulanic	Drug Toxicity
163	rs11568482	SLC22A8	Metabolism/PK	3	Cefotaxime
164	rs2273697	ABCC2	Metabolism/PK	3	Ceftriaxone	Central Nervous System Infections
165	rs13120400	ABCG2	Metabolism/PK	3	Ceftriaxone	Central Nervous System Infections
166	G6PD B (wildtype), G6PD Mediterranean Haplotype, G6PD Mediterranean, Dallas, Panama, Sassari, Cagliari, Birmingham	G6PD	Toxicity	3	Ciprofloxacin	Hemolytic anemia
167	HLA-B*13:01:01, HLA-B*15:02:01, HLA-B*38:02:01	HLA-B	Toxicity	2A	Trimethoprim/Sulfamethoxazole	Toxic Epidermal Necrolysis, Stevens-Johnson Syndrome
168	HLA-C*06:02:01:01, HLA-C*07:27:01, HLA-C*08:01	HLA-C	Toxicity	2B	Trimethoprim/Sulfamethoxazole	Toxic Epidermal Necrolysis, Stevens-Johnson Syndrome
169	GSTM1 non-null, GSTM1 null	GSTM1	Toxicity	3	Trimethoprim/Sulfamethoxazole	Acquired Immunodeficiency Syndrome
170	HLA-B*07:02:01	HLA-B	Toxicity	3	Trimethoprim/Sulfamethoxazole	Respiratory Insufficiency
171	HLA-C*07:02:01:01	HLA-C	Toxicity	3	Trimethoprim/Sulfamethoxazole	Respiratory Insufficiency
172	NAT2*4, NAT2*5A, NAT2*5B, NAT2*6A, NAT2*6B, NAT2*7A, NAT2*7B, NAT2*14A, NAT2*14B	NAT2	Toxicity	3	Trimethoprim/Sulfamethoxazole	Adverse events, Hypersensitivity, severe cutaneous adverse reactions
173	rs1799930	NAT2	Toxicity	3	Trimethoprim/Sulfamethoxazole	Adverse events, Hypersensitivity
174	rs1799931	NAT2	Toxicity	3	Trimethoprim/Sulfamethoxazole	Adverse events, Hypersensitivity
175	G6PD B (wildtype), G6PD Canton, Taiwan-Hakka, Gifu-like, Agrigento-like	G6PD	Toxicity	4	Trimethoprim/Sulfamethoxazole	Hemolytic anemia, Hemolysis
176	HLA-A*32:01:01	HLA-A	Toxicity	3	Vancomycin	Drug reaction with eosinophilia and systemic symptoms
177	rs2789047		Metabolism/PK	3	Vancomycin
178	CYP2C19*1, CYP2C19*2, CYP2C19*3, CYP2C19*17	CYP2C19	Metabolism/PK	1A	Voriconazol
179	rs1045642	ABCB1	Metabolism/PK	3	Voriconazol
180	rs4646437	CYP3A4	Metabolism/PK	3	Voriconazol	Mycoses
181	rs3781727	SLCO2B1	Metabolism/PK	3	Voriconazol

## Sheet: S3- COVID-19 Novel variants
Chr	Start	End	Func.refGene	Gene.refGene	ExonicFunc.refGene	cytoBand	avsnp147	SIFT_score	SIFT_converted_rankscore	SIFT_pred	MutationTaster_score	MutationTaster_converted_rankscore	MutationTaster_pred	AF_1KVG
chr1	17346071	17346071	exonic	PADI4	nonsynonymous SNV	1p36.13	rs145819522	0.02	496	D	1000	191	N	0.03264
chr2	31368051	31368051	exonic	XDH	nonsynonymous SNV	2p23.1	rs17011368	16	519	D	0	588	P	0.01632
chr3	121928439	121928439	exonic	SLC15A2	nonsynonymous SNV	3q13.33	rs1143671	38	440	D	1000	90	P	0.6325
chr4	122893153	122893153	exonic	NUDT6	nonsynonymous SNV	4q28.1	rs1048201	7	599	D	0	588	P	0.503
chr4	122826792	122826792	exonic	FGF2	nonsynonymous SNV	4q28.1	rs201172719	0.0	913	D	.	.	.	0.02572
chr5	132327369	132327369	exonic	SLC22A4	nonsynonymous SNV	5q31.1	rs272893	46	406	D	1	90	P	0.3546
chr5	102295925	102295925	exonic	SLCO4C1	nonsynonymous SNV	5q21.1	rs200937795	13	539	D	889	279	N	0.01039
chr6	160249250	160249250	exonic	SLC22A2	nonsynonymous SNV	6q25.3	rs316019	22	486	D	1	90	P	0.8531
chr6	160136611	160136611	exonic	SLC22A1	nonsynonymous SNV	6q25.3	rs2282143	1	785	D	1000	588	D	0.1078
chr8	18400344	18400344	exonic	NAT2	nonsynonymous SNV	8p22	rs1801280	48	401	D	946	273	P	0.06281
chr10	94733301	94733301	exonic	CYP2C18	nonsynonymous SNV	10q23.33	rs1126545	19	525	D	998	226	P	0.2957
chr10	94688163	94688163	exonic	CYP2C18	nonsynonymous SNV	10q23.33	rs117111102	9	599	D	1	90	N	0.01385
chr11	46723453	46723453	exonic	F2	nonsynonymous SNV	11p11.2	rs5896	39	425	D	1	90	P	0.5743
chr11	75169325	75169325	exonic	SLCO2B1	nonsynonymous SNV	11q13.4	rs35199625	1	785	D	882	810	D	0.05539
chr12	21178615	21178615	exonic	SLCO1B1	nonsynonymous SNV	12p12.1	rs4149056	1	785	D	1000	182	P	0.1286
chr13	95206781	95206781	exonic	ABCC4	nonsynonymous SNV	13q32.1	rs2274407	44	411	D	1	472	P	0.1602
chr13	95210754	95210754	exonic	ABCC4	nonsynonymous SNV	13q32.1	rs11568658	0.0	913	D	0	588	P	0.1063
chr13	98704330	98704330	exonic	SLC15A1	nonsynonymous SNV	13q32.3	rs2274827	33	444	D	1000	529	D	0.03068
chr14	69778476	69778476	exonic	SLC10A1	nonsynonymous SNV	14q24.1	rs2296651	15	525	D	911	364	D	0.1048
chr14	69796893	69796893	exonic	SLC10A1	nonsynonymous SNV	14q24.1	rs148467625	7	599	D	1	90	N	0.01385
chr15	74722964	74722964	exonic	CYP1A1	nonsynonymous SNV	15q24.1	rs4646422	43	437	D	875	810	D	0.07369
chr15	74720664	74720664	exonic	CYP1A1	nonsynonymous SNV	15q24.1	rs180744198	0.0	913	D	1	810	D	0.01039
chr16	55828971	55828971	exonic	CES1	nonsynonymous SNV	16q12.2	rs3826190	0.0	913	D	1000	588	D	0.03183
chr19	40843869	40843869	exonic	CYP2A6	nonsynonymous SNV	19q13.2	rs5031016	1	785	D	1	90	N	0.1303
chr19	40991369	40991369	exonic	CYP2B6	nonsynonymous SNV	19q13.2	rs8192709	1	785	D	1	90	N	0.05242
chr19	40843827	40843827	exonic	CYP2A6	nonsynonymous SNV	19q13.2	rs28399468	35	437	D	1	90	N	0.04476

## Sheet: S4-Post COVID-19 drugs
Post-COVID-19 conditions	Drugs	Drugbank ID	Target	Enzyme	Carriers	Transporter
Chronic fatigue syndrome	Acetaminophen	DB00316	PTGS2, PTGS1, TRPV1, PTGES3	CYP2E1, CYP1A2, CYP3A4, CYP2D6, CYP2A6, UGT1A6, UGT1A1, UGT1A9, UGT2B15, SULT1A1, SULT1A3, NAT2, FAAH, GSTP1, GSTM1	ALB	ABCB1
Chronic fatigue syndrome,Symtoms in the cardiovascular system	Ibuprofen	DB01050	PTGS2, PTGS1, BCL2, THBD, FABP2, PPARG, CFTR, PPARA, GP1BA, S100A7	CYP2C9, CYP2C8, CYP2C19, UGT1A3, UGT1A9, UGT2B4, UGT2B7, AMACR, CYP3A4	ALB	SLCO2B1, ABCB1, ABCC4, ABCC1, SLCO1A2, SLC22A6, SLC22A8, SLC22A11
Chronic fatigue syndrome,Symtoms in the cardiovascular system	Aspirin	DB00945	PTGS1, PTGS2, AKR1C1, EDNRA, TP53, HSPA5, RPS6KA3, NFKBIA, TNFAIP6, CASP1, CASP3, IKBKB, CCND1, MYC, PCNA, NEU1	CYP2C19, CYP2C9, UGT1A6, NAT2		SLC22A6, ABCB1, SLC22A8
Chronic fatigue syndrome	Pregabalin	DB00230	CACNA2D1			SLC1A1, SLC7A5
Chronic fatigue syndrome	Amitriptyline	DB00321	SLC6A2, SLC6A4, HTR2A, HTR1A, OPRD1, OPRK1, NTRK1, NTRK2, ADRA1A, ADRA1D, ADRA2A, HRH1, KCNQ2, KCNA1, HRH2, HRH4, SIGMAR1, HTR2C, ADRA1B, HTR7, HTR1D, OPRM1, HTR1B, HTR6, KCNQ3	CYP2D6, CYP1A2, CYP2C19, CYP2C9, CYP3A4, CYP3A5, CYP2B6, CYP2C8, UGT2B10, UGT1A4	ALB, ORM1	ABCB1
Chronic fatigue syndrome	Gabapentin	DB00996	CACNA2D1, CACNA2D2, ADORA1, KCNQ3, KCNQ5	BCAT1		SLC7A5
Symptoms in the respiratory system	Guaifenesin	DB00874
Symptoms in the respiratory system	Codein	DB00318	OPRM1, OPRK1, OPRD1	CYP2D6, CYP3A4, UGT2B7, UGT2B4		SLC22A1
Symptoms in the respiratory system	Terpin	DB13163
Symptoms in the respiratory system	Dextromethorphan	DB00514	SIGMAR1, GRIN3A, CHRNA2, SLC6A4, PGRMC1, CHRNA3, CHRNA4, CHRNB2, CHRNA7, OPRM1, OPRD1, OPRK1, SLC6A2	CYP2D6, CYP3A4, CYP3A7, CYP2B6, CYP2C19, CYP2C9, UGT2B4, UGT2B7, UGT2B15, UGT2B17
Symptoms in cardivascular	Indomethacin	DB00328	PTGS2, PLA2G2A, PTGS1, PTGR2, PPARG, GLO1, PTGDR2, PPARA, AKR1C3, EIF2AK2	CYP2C19, CYP2C9, CES1, UGT1A9, UGT1A1, UGT2B7	ALB	ABCC3, ABCC4, ABCC6, ABCB1, SLCO1A2, SLC22A6, SLC22A8, ABCC2, ABCC11, SLC22A11, SLC10A1, SLC22A7, SLCO1B1, ABCB11
Symptoms in cardivascular	Colchicine	DB01394	TUBB	CYP2B6, CYP2C8, CYP2E1, CYP3A4	ALB	ABCB1
Symptoms in cardivascular	Methylprednisolone	DB00959	ABCB1	CYP3A4, CYP2A6, CYP1B1, CYP2B6, CYP2C8, CYP2C19, CYP2C9,	ALB	NR3C1, ANXA1
Symptoms in cardivascular	Prednisolone	DB00860	NR3C1	CYP3A4	SERPINA6, ALB	SLCO1A2, ABCB1
Symptoms in cardivascular	Perindopril	DB00790	ACE SFRP4	BCHE		SLC15A1, SLC15A2
Symptoms in cardivascular	Ramipril	DB00178	ACE	BCHE		SLC15A1, SLC15A2
Symptoms in cardivascular	Quinapril	DB00881	ACE	CES1	ALB	SLC15A1, SLC15A2 SLC22A8
Symptoms in cardivascular	Benazepril	DB00542	ACE	MTHFR		SLC15A1, SLC15A2
Symptoms in cardivascular	Trandolapril	DB00519	ACE	CES1		SLC15A1, SLC15A2
Symptoms in cardivascular	Lisinopril	DB00722	ACE REN			SLC15A1, SLC15A2
Symptoms in cardivascular	Imidapril	DB11783
Symptoms in cardivascular	Fosinopril	DB00492	ACE			SLC15A1, SLC15A2
Symptoms in cardivascular	Candesartan	DB13919	AGTR1	PTGS1, CYP2C9, CYP2C8, UGT1A3		SLCO1B1, ABCB1
Symptoms in cardivascular	Irbesartan	DB01029	AGTR1, JUN	PTGS1, CYP3A4, CYP2C9, CYP2C8, UGT1A3	ALB, ORM1, ORM2
Symptoms in cardivascular	Eprosartan	DB00876	AGTR1			ABCC2
Symptoms in cardivascular	Olmesartan	DB00275	AGTR1		ALB	ABCB11, SLCO1B1, ABCC2, SLCO1B3
Symptoms in cardivascular	Azilsartan	DB08822	AGTR1	CYP2C9, CYP2C8, CYP2B6	ALB	ABCB1
Symptoms in cardivascular	Losartan	DB00678	AGTR1	CYP3A4, CYP2C9, CYP2C8, CYP2C19, UGT1A1, UGT1A3, UGT1A10, UGT2B7 UGT2B17	ALB	ABCB11, ABCB1, SLC22A6, SLC22A12, SLC2A9
Symptoms in cardivascular	Telmisartan	DB00966	AGTR1, PPARG	CYP2C19, UGT1A3		ABCB11, ABCB1, ABCG2 ABCC2
Symptoms in cardivascular	Valsartan	DB00177	AGTR1	CYP2C9		SLCO1B1, ABCC2 SLCO1B3
Symptoms in cardivascular	Propranolol	DB00661	CACNA1C, CACNA1B, CACNA1A, KCNJ11, CACNA1G, CACNA1H, KCNH2, SLC6A4, ADRA1A, ADRA1B, ADRA1D, ABCB1	CYP3A4, CYP2C8, CYP2C9, CYP3A5, CYP2C18, CYP2B6, CYP2C19, CYP1A2, CYP2E1, CYP2D6	ALB, ORM1	ABCB1, SLC22A1, SLC22A4, SLC22A5, ABCC3, SLCO1B1, SLCO1A2, ABCC1, ABCC4, ABCC10, SLC47A1, SLC47A2
Symptoms in cardivascular	Bisoprolol	DB00612	ADRB1, ADRB2	CYP3A4		ABCB1
Symptoms in cardivascular	Metoprolol	DB00264	ADRB1, ADRB2	CYP3A4, CYP2D6	ALB	SLC22A2
Symptoms in cardivascular	Nebivolol	DB04861	ADRB1, ADRB2, ADRB3	CYP3A4, CYP2C19, CYP2D6	ALB
Symptoms in cardivascular	Diltiazem	DB00343	CACNA1C, CACNG1	CYP3A4, CYP3A5, CYP3A7, CYP2C19, CYP2D6, CYP2C8	ALB, ORM1	ABCB1
Symptoms in cardivascular	Verapamil	DB00661	CACNA1C, CACNA1B, CACNA1A, KCNJ11, CACNA1G, CACNA1H, KCNH2, SLC6A4, ADRA1A, ADRA1B, ADRA1D, ABCB1	CYP3A4, CYP2C8, CYP2C9, CYP3A5, CYP2C18, CYP2B6, CYP2C19, CYP1A2, CYP2E1, CYP2D6	ALB, ORM1	ABCB1, SLC22A1, SLC22A4, SLC22A5, ABCC3, SLCO1B1, SLCO1A2, ABCC1, ABCC4, ABCC10, SLC47A1, SLC47A2
Symptoms in cardivascular	Amiodarone	DB01118	CACNA1I, PPARG, PPARA, PPARGC1B	CYP3A4, CYP2C8, CYP2D6, CYP2C9, CYP1A2, CYP2C19, CYP1A1, CYP2A6, CYP2J2	ALB	ABCB1, ABCB11, SLC22A2
Symptoms in cardivascular	Ivabradine	DB09083	HCN2	CYP3A4
Mental symptoms	Chlordiazepoxide	DB00475		CYP3A4
Mental symptoms	Diazepam	DB00829		CYP2C9, CYP3A7, CYP3A4, CYP2C19, CYP3A5, CYP2B6, PTGS1, CYP2C18, CYP2C8	ALB	ABCB1
Mental symptoms	Oxazepam	DB00842		UGT2B15, UGT2B7, UGT1A9	ALB
Mental symptoms	Alprazolam	DB00404		CYP3A7, CYP3A4, CYP2C9, CYP3A5	ALB
Mental symptoms	Clorazepate	DB00628		CYP3A4
Mental symptoms	Estazolam	DB01215		CYP3A4
Mental symptoms	Flurazepam	DB00690		CYP3A4, CYP2E1, CYP2A6		ABCB1, SLC22A2
Mental symptoms	Temazepam	DB00231		CYP3A4, CYP2B6, CYP2C9
Mental symptoms	Triazolam	DB00897		CYP3A7, CYP3A4, CYP2C8, CYP3A5
Mental symptoms	Citalopram	DB00215	SLC6A4, HRH1	CYP3A4, CYP2C19, CYP2D6, CYP1A2		ABCB1
Mental symptoms	Escitalopram	DB01175	SLC6A4, CHRM1, HRH1, HTR1A, HTR2A, HTR2C, DRD2, SLC6A2, SLC6A3	CYP3A4, CYP2D6, CYP2C19		ABCB1
Mental symptoms	Fluoxamine	DB00176	SLC6A4, KCNH2	CYP2D6, CYP1A2, CYP1A1, CYP3A4, CYP2C9, CYP2C19, CYP2B6		ABCB1, ABCB11
Mental symptoms	Paroxetine	DB00715	SLC6A4, SLC6A2, HTR2A, DRD2, HRH1, HTR2B	CYP2B6, CYP1A2, CYP3A4, CYP2C19, CYP2D6, CYP2C9		ABCB1
Mental symptoms	Sertraline	DB01104	SLC6A4, SLC6A3, SLC6A2, SLC29A4	CYP3A4, CYP2D6, CYP2C19, CYP2C9, CYP2B6, MAOB, MAOA, CYP2B, CYP2E1	ALB	ABCB1
Mental symptoms	Vilazodone	DB06684	SLC6A4, HTR1A	CYP3A4, CYP2D6, CYP2C19
Mental symptoms	Vortioxetine	DB09068	SLC6A4, HTR3A, HTR7, HTR1B, HTR1A, ADRB1, SLC6A2	CYP2D6, CYP3A4, CYP3A5, CYP2C19, CYP2C9, CYP2A6, CYP2C8, CYP2B6
Mental symptoms	Duloxetine	DB00476	SLC6A4, SLC6A2, SLC6A3	CYP2D6, CYP2C9, CYP3A4, CYP1A2, CYP2B6, CYP2C19	ALB	ABCB1
Mental symptoms	Venlafaxine	DB00285	SLC6A4, SLC6A2, SLC6A3	CYP2D6, CYP3A4, CYP2C9, CYP2C19		ABCB1, ABCG2
Mental symptoms	Desvenlafaxine	DB06700	SLC6A2, SLC6A4, SLC6A3	CYP3A4, CYP2D6
Mental symptoms	Levomilnacipran	DB08918	SLC6A4, SLC6A2	CYP3A4, CYP2C8, CYP2C19, CYP2D6, CYP2J2		ABCB1
Mental symptoms	Mirtazapine	DB00370	HTR2A, ADRA2A, HTR2C, OPRK1, HRH1	CYP3A4, CYP2D6, CYP1A2		SLC6A4
Mental symptoms	Haloperidol	DB00502	HTR2C, HTR2A, DRD3, MCHR1, SLC18A2, SIGMAR1, HRH1, CHRM3, ADRA1A, ADRA2A, ADRA2B, ADRA2C, HTR1A, HTR6, HTR7, GRIN2B, DRD1	CBR1, UGT1A9, CYP2C19, CYP2C9, CYP1A1, CYP1A2, CYP2D6, CYP3A5, CYP3A4, CYP3A7		ABCB1
Mental symptoms	Risperidone	DB00734	HTR2A, DRD2, ADRA1B, ADRA2B, ADRA1A, ADRA2C, HRH1, HTR2C, HTR1D, HTR1A, HTR7, DRD1	CYP2D6, CYP3A4	ALB, ORM1	ABCB1
Mental symptoms	Asenapine	DB06216	HTR2A, DRD2, HTR1A, HTR1B, HTR2B, HTR2C, HTR5A, HTR6, HTR7, DRD3, DRD4, DRD1, ADRA1A, ADRA2A, ADRA2B, ADRA2C, HRH1, HRH2, ADRB1, ADRB2	UGT1A4, CYP1A2, CYP2D6, CYP3A4	ALB
Mental symptoms	Cariprazine	DB06016	DRD3, DRD2, HTR1A, HTR2B, HTR2A, HRH1, HTR2C, ADRA1A	CYP3A4, CYP2D6, CYP3A5, CYP1A2, CYP2C9, CYP2C19, CYP2E1		ABCB1
Mental symptoms	Clozapine	DB00363	DRD2, HTR2A, DRD1, DRD3, DRD4, HTR1A, HTR1B, HTR1D, HTR1E, HTR3A, HTR2C, HTR6, HTR7, HRH1, HRH4, ADRA1A, ADRA1B, ADRA2A, ADRA2B, ADRA2C, CHRM1, CHRM2, CHRM3, CHRM4, CHRM5, CALY, GSTP1	CYP1A2, CYP2D6, CYP2C9, CYP3A4, CYP2C19, CYP2A6, CYP2C8, FMO3, UGT1A4, CYP1A1		ABCB1
Mental symptoms	Iloperidone	DB04946	HTR2A, DRD2, DRD1, DRD3, DRD4, HTR1A, HTR6, HTR7, ADRA1A, HRH1, ADRA2C	CYP3A4, CYP3A5, CYP3A7, CYP2E1, CYP2D6
Mental symptoms	Lumateperone	DB06077	SLC6A4, GRIN2B, HTR2A, DRD2, DRD1	CYP3A4, CYP2C8, CYP1A2, UGT1A1, UGT1A4, UGT2B15, AKR1C1, AKR1B10, AKR1C4
Mental symptoms	Lurasidone	DB08815	DRD2, HTR2A, HTR7, HTR1A, ADRA2C, ADRA2A	CYP3A4
Mental symptoms	Paliperidone	DB01267	HTR2A, DRD2, DRD4, DRD3, HTR2C, HRH1, ADRA1A, ADRA1B, HTR1D, ADRA2A, ADRA2B, ADRA2C, HTR1A, DRD1, HTR7	CYP3A4, CYP2D6, CYP3A5		ABCB1
Mental symptoms	Pimavanserin	DB05316	HTR2A, HTR2C, SIGMAR1	CYP3A4, CYP3A5, CYP2J2, CYP2D6
Mental symptoms	Ziprasidone	DB00246	DRD2, HTR2A, HTR1A, HTR1D, HTR2C , DRD1, DRD5, DRD3, DRD4, HTR1B, HTR1E, HTR6, HTR7, HRH1, ADRA1A, ADRA1B, ADRA2A, ADRA2B, ADRA2C, CHRM1, CHRM2, CHRM3, CHRM4, CHRM5, HTR5A	CYP3A4, AOX1	ALB, ORM1	ABCB1
Mental symptoms	Olanzapine	DB00334	HTR2A, DRD2, DRD1, DRD5, DRD3, DRD4, HTR2C, HTR3A, HTR6, HRH1, ADRA1A, ADRA1B, CHRM1, CHRM2, CHRM3, CHRM4	CYP1A2, CYP2D6, FMO3, CYP2C19, CYP2C9, UGT1A4, CYP3A4	ALB, ORM1	ABCB1
Mental symptoms	Aripiprazole	DB01238	DRD2, HTR2A, HTR1A, ADRA1A, ADRA1B, DRD3, HTR1D, HTR7, ADRA2A, ADRA2C, HRH1, HTR1B, HTR2C, HTR3A, HTR6, DRD1, DRD4, ADRA2B, HTR1E, DRD5, HTR2B, HTR5A, ADRB1, HRH2, HRH3, HRH4, CHRM1, CHRM2, CHRM3, CHRM4, CHRM5, OPRK1 ADRB2, OPRM1, OPRD1, SLC6A3, SLC6A4	CYP3A4, CYP3A7, CYP3A5, CYP2D6	ALB
Mental symptoms	Quetiapine	DB01224	HTR2A, DRD2, HTR1A, HTR1B, HTR1D, HTR1E, HTR2C, HTR3A, HTR6, HTR7, DRD1, DRD5, DRD3, DRD4, HRH1, ADRA2A, ADRA2B, ADRA2C, CHRM1, CHRM2, CHRM3, CHRM4, CHRM5	CYP2C19, CYP2D6, CYP3A7, CYP3A4, CYP3A5		ABCB1
Mental symptoms	Brexpiprazole	DB09128	HTR1A, DRD2, HTR2A, ADRA2C, ADRA1B	CYP2D6, CYP3A4
Mental symptoms	Zopiclone	DB01198	GABRA1, GABRA2, GABRA3, GABRA5, TSPO	CYP3A4, CYP2C8, CYP2C9, PTGS1
Mental symptoms	Eszopiclone	DB00402	GABRA1, GABRA2, GABRA3, GABRA5	CYP3A4, CYP2C8
Mental symptoms	Zaleplon	DB00962	GABRA1	CYP3A4, CYP3A5, CYP3A7, AOX1
Mental symptoms	Zolpidem	DB00425	GABRA1, GABRA2, GABRA3, GABRG2	CYP2C9, CYP2C19, CYP2D6, CYP3A4, CYP1A2
Mental symptoms	Promethazine	DB01069	HRH1, DRD2, CHRM1, CHRM2, CHRM3, CHRM4, CHRM5, CALM1, HRH2	CYP2C9, CYP2D6, CYP2B6	ALB	ABCB1, ABCC3, ABCC4
Mental symptoms	Clorpheniramine	DB01114	HRH1, SLC6A4, SLC6A2, SLC6A3	CYP3A4, CYP2D6, CYP3A5, CYP3A7		SLC22A2, SLC22A1
Mental symptoms	Diphenhydramine	DB01075	HRH1, CHRM2	PTGS1, CYP2D6, CYP2C9, CYP2C19		SLC22A2, SLC22A5
Mental symptoms	Hydroxyzine	DB00557	HRH1, KCNH2	CYP3A4, CYP3A5, CYP2D6	ALB	ABCB1
Mental symptoms	Melatonin	DB01065	MTNR1A, MTNR1B, ESR1, RORB, CALM1, MPO, EPX, CALR, ASMT, NQO2	CYP1A1, CYP1A2, CYP1B1, CYP2C19, CYP2C9, ASMT, IDO1, MPO, CYP19A1		SLC22A8

## Sheet: S5-Post COVID-19 annotation
ID	Variant	Gene	Category	Drugs	Level of evidence	Phenotype
1	rs1042640	UGT1A	Toxicity	acetaminophen	3	Liver Failure, Acute
2	rs776817009	SULT1A3	Metabolism/PK	acetaminophen	3
3	rs552524124	SULT1A1	Metabolism/PK	acetaminophen	3
4	rs8330	UGT1A	Other	acetaminophen	3
5	rs553050853	SULT1A3	Metabolism/PK	acetaminophen	3
6	rs767487725	SULT1A1	Metabolism/PK	acetaminophen	3
7	rs28374453	NPIPB8; SULT1A1	Metabolism/PK	acetaminophen	3
8	rs1042640	UGT1A	Other	acetaminophen	3
9	HLA-DQB1*02:02	HLA-DQB1	Toxicity	acetaminophen	3	severe cutaneous adverse reactions
10	rs767263838	SULT1A3	Metabolism/PK	acetaminophen	3
11	rs765399160	SULT1A1	Metabolism/PK	acetaminophen	3
12	rs1328799050	SULT1A3	Metabolism/PK	acetaminophen	3
13	rs1042008	SULT1A1	Metabolism/PK	acetaminophen	3
14	rs544820732	SULT1A1	Metabolism/PK	acetaminophen	3
15	rs1799971	OPRM1	Efficacy	acetaminophen	3	neuropathic pain
16	rs751527244	SULT1A3	Metabolism/PK	acetaminophen	3
17	rs762151655	SULT1A3	Metabolism/PK	acetaminophen	3
18	rs72547527	SULT1A1	Metabolism/PK	acetaminophen	3
19	rs9933632		Toxicity	acetaminophen	3
20	rs10929303	UGT1A	Toxicity	acetaminophen	3	Liver Failure, Acute
21	rs1902023	UGT2B15	Efficacy	acetaminophen	3	Pain
22	rs758145522	SULT1A1	Metabolism/PK	acetaminophen	3
23	rs1042028	SULT1A1	Metabolism/PK	acetaminophen	3
24	rs6500265		Toxicity	acetaminophen	3
25	rs10929303	UGT1A	Other	acetaminophen	3
26	rs757573592	SULT1A3; SULT1A4	Metabolism/PK	acetaminophen	3
27	rs8330	UGT1A; UGT1A9	Toxicity	acetaminophen	3	Liver Failure, Acute
28	rs2228246	PLCG1	Toxicity	acetaminophen	3
29	rs750575779	SULT1A3	Metabolism/PK	acetaminophen	3
30	rs1805034	TNFRSF11A	Toxicity	acetaminophen	3
31	rs1042028	SULT1A1	Efficacy	acetaminophen	3	Pain
32	rs1293732453	SULT1A3	Metabolism/PK	acetaminophen	3
33	rs224534	TRPV1	Efficacy	acetaminophen	3	Pain
34	rs12746200	PLA2G4A	Toxicity	acetaminophen	3
35	rs20417	PTGS2	Efficacy	ibuprofen	3
36	CYP2C8*1; CYP2C8*3	CYP2C8	Metabolism/PK	ibuprofen	3
37	CYP2C8*1; CYP2C8*3	CYP2C8	Dosage	ibuprofen	3
38	rs9933632		Toxicity	acetaminophen	3
39	rs6500265		Toxicity	acetaminophen	3
40	CYP2C8*1; CYP2C8*2; CYP2C8*3; CYP2C8*4	CYP2C8	Efficacy	ibuprofen	4	Pain, Postoperative
41	CYP2C9*1; CYP2C9*2; CYP2C9*3	CYP2C9	Metabolism/PK	ibuprofen	1A
42	rs1353411	PTGER2	Toxicity	aspirin	3	Asthma
43	HLA-DPB1*04:01:01:01	HLA-DPB1	Toxicity	aspirin	3	Asthma
44	rs1065776	P2RY1	Efficacy	aspirin	3	Myocardial Infarction
45	rs3129294	HLA-DPB2	Toxicity	aspirin	3	aspirin-induced asthma; Asthma
46	rs10279545	COL26A1	Toxicity	aspirin	3
47	rs140410716	ECHS1	Efficacy	aspirin	3	Acute coronary syndrome; major adverse cardiac events (mace)
48	rs3775291	TLR3	Toxicity	aspirin	3	Asthma
49	HLA-DPB1*03:01:01	HLA-DPB1	Toxicity	aspirin	2B	Asthma
50	rs1126643	ITGA2	Efficacy	aspirin	3	Coronary Artery Disease; Coronary Disease; Myocardial Infarction
51	rs1042151	HLA-DPB1	Toxicity	aspirin	3	aspirin-induced asthma; Asthma
52	rs115346678		Toxicity	aspirin	3	adverse events
53	rs4291	ACE	Toxicity	aspirin	3	Asthma
54	rs557881	SLC6A12	Toxicity	aspirin	3	Asthma
55	rs1050891	HNMT	Toxicity	aspirin	3
56	rs10306114	PTGS1	Efficacy	aspirin	3	Coronary Artery Disease; Myocardial Infarction
57	rs2768759	NTRK1	Efficacy	aspirin	3
58	rs4292	ACE	Toxicity	aspirin	3	Asthma
59	rs2768759	NTRK1; PEAR1	Efficacy	aspirin	3
60	rs4736529	EFR3A	Efficacy	aspirin	3	Acute coronary syndrome; major adverse cardiac events (mace)
61	rs6065	GP1BA	Efficacy	aspirin	3
62	rs1074373		Toxicity	aspirin	3	aspirin-induced asthma; Asthma
63	rs5985	F13A1	Efficacy	aspirin	3
64	rs12041331	PEAR1	Efficacy	aspirin	3
65	G6PD B (wildtype); G6PD Mediterranean, Dallas, Panama, Sassari, Cagliari, Birmingham	G6PD	Toxicity	aspirin	3	Hemolysis
66	rs4523	TBXA2R	Efficacy	aspirin	3
67	rs2071888	TAPBP	Toxicity	aspirin	3	Asthma
68	rs2228246	PLCG1	Toxicity	aspirin	3
69	rs1131882	TBXA2R	Toxicity	aspirin	3	Asthma
70	rs5918	ITGB3	Efficacy	aspirin	4	Acute coronary syndrome; Coronary Artery Disease
71	rs3818822	CHIA	Toxicity	aspirin	3	aspirin-induced asthma
72	rs3130100	ZBTB22	Toxicity	aspirin	3	aspirin-induced asthma; Asthma
73	rs1800469	TGFB1	Toxicity	aspirin	3
74	rs1062535	ITGA2	Efficacy	aspirin	3	Myocardial Infarction
75	rs74569896	NECAB1	Efficacy	aspirin	3	Acute coronary syndrome; major adverse cardiac events (mace)
76	rs1059288	TAPBP	Toxicity	aspirin	3	Asthma
77	rs1805034	TNFRSF11A	Toxicity	aspirin	3
78	rs28360521	CYP2D6	Toxicity	aspirin	3
79	rs5050	AGT	Toxicity	aspirin	3
80	rs12746200	PLA2G4A	Toxicity	aspirin	3
81	rs12042763	PTGS2	Efficacy	aspirin	3	Prostatic Neoplasms
82	rs11587213	FCER1G	Toxicity	aspirin	3	Asthma
83	rs6962291	TBXAS1	Toxicity	aspirin	3	Asthma
84	rs1126510	PTGIR	Toxicity	aspirin	3	Asthma
85	rs1143627	IL1B	Toxicity	aspirin	3
86	rs17064642	MYOM2	Efficacy	aspirin	3	Acute coronary syndrome; major adverse cardiac events (mace)
87	rs12041331	PEAR1	Toxicity	aspirin	3	Myocardial Infarction
88	rs12041331	PEAR1	Efficacy,Toxicity	aspirin	3
89	rs1613662	GP6	Efficacy	aspirin	3	Coronary Artery Disease
90	rs1799983	NOS3	Toxicity	aspirin	3	Coronary Artery Disease
91	rs16973225		Other	aspirin	3	Colorectal Neoplasms
92	rs16851030	ADORA1	Toxicity	aspirin	3	Asthma
93	rs11819745	THRA	Toxicity	aspirin	3	aspirin-induced asthma; Asthma
94	rs1131882	TBXA2R	Efficacy,Toxicity	aspirin	3	Diabetes Mellitus, Type 2
95	rs2243250	IL4	Toxicity	aspirin	3	Asthma
96	rs10306114	PTGS1	Efficacy	aspirin	3	Myocardial Infarction
97	rs12678747	EYA1	Toxicity	aspirin	3	Peptic Ulcer
98	rs7862221	TSC1	Toxicity	aspirin	3	aspirin-induced asthma; Asthma
99	rs2228079	ADORA1	Toxicity	aspirin	3	Asthma
100	rs1047626	SLC30A9	Toxicity	aspirin	3	aspirin-induced asthma
101	rs75750968	AGAP3	Efficacy	aspirin	3	Acute coronary syndrome; major adverse cardiac events (mace)
102	rs3856806	PPARG	Toxicity	aspirin	3	Asthma
103	rs730012	LTC4S	Toxicity	aspirin	3	Urticaria
104	rs1042136	HLA-DPB1	Toxicity	aspirin	3	aspirin-induced asthma; Asthma
105	rs7551789	PTGER3	Toxicity	aspirin	3	Asthma
106	rs2070959	UGT1A6	Efficacy	aspirin	3	Colonic Neoplasms
107	rs7179742	FSIP1	Toxicity	aspirin	3	Asthma
108	rs4271002	NAT2	Toxicity	aspirin	3	Asthma
109	rs1105879	UGT1A6	Efficacy	aspirin	3	Colonic Neoplasms
110	rs2108622	CYP4F2	Other	aspirin	3	Acute coronary syndrome
111	rs20417	PTGS2	Efficacy	aspirin	3	Coronary Artery Disease
112	rs3097671	HLA-DPB1	Toxicity	aspirin	3	aspirin-induced asthma
113	rs2965667		Other	aspirin	3	Colorectal Neoplasms
114	rs1062535	ITGA2	Efficacy	aspirin	3
115	rs11640115	JMJD8; WDR24	Efficacy	aspirin	3	Acute coronary syndrome; major adverse cardiac events (mace)
116	rs7572857	CEP68	Toxicity	aspirin	3	Asthma
117	rs2075797	PTGER2	Toxicity	aspirin	3	Asthma
118	rs4240803	SLC7A5	Toxicity	pregabalin	3	adverse events; neuropathic pain
119	rs4240803	SLC7A5	Efficacy	pregabalin	3	neuropathic pain
120	rs10280101	ABCB1	Efficacy	amitriptyline	3	Depression
121	rs2235067	ABCB1	Efficacy	amitriptyline	3	Depressive Disorder, Major
122	rs10248420	ABCB1	Efficacy	amitriptyline	3	Depression
123	rs4148740	ABCB1	Efficacy	amitriptyline	3	Depressive Disorder, Major
124	rs2235015	ABCB1	Efficacy	amitriptyline	3	Depression; Depressive Disorder; Depressive Disorder, Major
125	rs4148739	ABCB1	Efficacy	amitriptyline	3	Depression; Depressive Disorder, Major
126	CYP2D6*1; CYP2D6*87; CYP2D6*88; CYP2D6*89; CYP2D6*90; CYP2D6*91; CYP2D6*93; CYP2D6*94; CYP2D6*95; CYP2D6*97; CYP2D6*98	CYP2D6	Metabolism/PK	amitriptyline	3
127	rs2235040	ABCB1	Efficacy	amitriptyline	3	Depression
128	rs12720067	ABCB1	Efficacy	amitriptyline	3	Depression
129	rs7787082	ABCB1	Efficacy	amitriptyline	3	Depressive Disorder
130	rs2032583	ABCB1	Efficacy	amitriptyline	3	Depression; Depressive Disorder; Depressive Disorder, Major
131	rs11983225	ABCB1	Efficacy	amitriptyline	3	Depression
132	CYP2D6*1; CYP2D6*1xN; CYP2D6*2; CYP2D6*3; CYP2D6*4; CYP2D6*5; CYP2D6*6; CYP2D6*10; CYP2D6*41	CYP2D6	Toxicity	amitriptyline	1A	Depressive Disorder
133	CYP2C19*1; CYP2C19*2; CYP2C19*3; CYP2C19*17	CYP2C19	Metabolism/PK	amitriptyline	1A	Depressive Disorder, Major; Mental Disorders
134	CYP2D6*1; CYP2D6*1xN; CYP2D6*2; CYP2D6*3; CYP2D6*4; CYP2D6*5; CYP2D6*6; CYP2D6*10; CYP2D6*41	CYP2D6	Metabolism/PK	amitriptyline	1A	Depressive Disorder; Mental Disorders
135	rs4240803	SLC7A5	Toxicity	gabapentin	3	adverse events; neuropathic pain
136	rs4240803	SLC7A5	Dosage	gabapentin	3	neuropathic pain
137	rs4240803	SLC7A5	Efficacy	gabapentin	3	neuropathic pain
138	CYP2D6*1; CYP2D6*1xN; CYP2D6*2; CYP2D6*2xN; CYP2D6*3; CYP2D6*4; CYP2D6*5; CYP2D6*6; CYP2D6*10; CYP2D6*17; CYP2D6*29; CYP2D6*36; CYP2D6*41	CYP2D6	Metabolism/PK	codeine	1A
139	rs7439366	UGT2B7	Dosage	codeine	3
140	CYP2D6*1; CYP2D6*24	CYP2D6	Metabolism/PK	codeine	3
141	rs1128503	ABCB1	Toxicity	codeine	3	Pain
142	CYP2D6*1; CYP2D6*1xN; CYP2D6*2; CYP2D6*2xN	CYP2D6	Toxicity	codeine	1A	Pain
143	rs739296	SEPTIN3; WBP2NL	Toxicity	codeine	3	adverse events
144	rs9620007	WBP2NL	Toxicity	codeine	3	adverse events
145	CYP2D6*1; CYP2D6*3; CYP2D6*4	CYP2D6	Toxicity	codeine	3	Opioid-Related Disorders
146	CYP2D6*1; CYP2D6*4; CYP2D6*5; CYP2D6*6; CYP2D6*17; CYP2D6*40	CYP2D6	Efficacy	codeine	1A	Pain
147	rs1045642	ABCB1	Toxicity	codeine	3
148	rs1799971	OPRM1	Dosage	codeine	3
149	CYP2D6*1; CYP2D6*3; CYP2D6*4; CYP2D6*4xN; CYP2D6*36; CYP2D6*40; CYP2D6*42; CYP2D6*56	CYP2D6	Other	dextromethorphan	3
150	CYP2D6*1; CYP2D6*7; CYP2D6*10; CYP2D6*12; CYP2D6*14; CYP2D6*17; CYP2D6*18; CYP2D6*27; CYP2D6*29; CYP2D6*36; CYP2D6*37; CYP2D6*39; CYP2D6*40; CYP2D6*47; CYP2D6*48; CYP2D6*49; CYP2D6*50; CYP2D6*51; CYP2D6*53; CYP2D6*54; CYP2D6*55; CYP2D6*57; CYP2D6*62; CYP2D6*71; CYP2D6*72; CYP2D6*75; CYP2D6*87; CYP2D6*88; CYP2D6*89; CYP2D6*90; CYP2D6*91; CYP2D6*92; CYP2D6*93; CYP2D6*94; CYP2D6*95; CYP2D6*96; CYP2D…	CYP2D6	Other	bufuralol; dextromethorphan	3
151	CYP2D6*1; CYP2D6*2; CYP2D6*4; CYP2D6*5; CYP2D6*13; CYP2D6*31; CYP2D6*69; CYP2D6*100; CYP2D6*101	CYP2D6	Other	dextromethorphan	3
152	CYP2D6*1; CYP2D6*24	CYP2D6	Metabolism/PK	dextromethorphan	3
153	CYP2D6*1; CYP2D6*2; CYP2D6*5; CYP2D6*10; CYP2D6*18; CYP2D6*21; CYP2D6*44	CYP2D6	Other	dextromethorphan	3
154	rs745746329	CYP2D6	Metabolism/PK	dextromethorphan	3
155	rs567606867	CYP2D6	Metabolism/PK	dextromethorphan	3
156	rs750996195	CYP2D6	Metabolism/PK	dextromethorphan	3
157	CYP2D6*1; CYP2D6*29	CYP2D6	Other	dextromethorphan	3
158	CYP2D6*1; CYP2D6*4; CYP2D6*15	CYP2D6	Other	dextromethorphan	3
159	rs138417770	CYP2D6	Metabolism/PK	dextromethorphan	3
160	rs777560972	CYP2D6	Metabolism/PK	dextromethorphan	3
161	rs371793722	CYP2D6	Metabolism/PK	dextromethorphan	3
162	rs76088846	CYP2D6	Metabolism/PK	dextromethorphan	3
163	CYP2C9*1; CYP2C9*3	CYP2C9	Toxicity	indomethacin	3
164	rs1045642	ABCB1	Toxicity	prednisolone	3	Kidney Transplantation
165	rs3828743	DSE; TSPYL1	Efficacy	prednisolone	3	Prostatic Neoplasms
166	rs738409	PNPLA3	Toxicity	prednisolone	3	Precursor Cell Lymphoblastic Leukemia-Lymphoma
167	rs2229109	ABCB1	Efficacy	prednisolone	3	Precursor Cell Lymphoblastic Leukemia-Lymphoma
168	rs1045642	ABCB1	Toxicity	prednisolone	3	Kidney Transplantation
169	CYP2C19*1; CYP2C19*2; CYP2C19*3	CYP2C19	Metabolism/PK	diazepam	3
170	rs1902023	UGT2B15	Metabolism/PK	oxazepam	3
171	rs1976391		Metabolism/PK	oxazepam	3
172	CYP3A4*1; CYP3A4*22	CYP3A4	Efficacy	alprazolam	3	Alcoholism; Anxiety Disorders
173	rs35599367	CYP3A; CYP3A4	Metabolism/PK	alprazolam	3
174	CYP3A4*1; CYP3A4*22	CYP3A4	Toxicity	alprazolam	3	adverse events; Alcoholism; Anxiety Disorders
175	rs7124442	BDNF	Efficacy	citalopram	3	Depressive Disorder, Major
176	rs6311	HTR2A	Toxicity	citalopram	3	Depressive Disorder, Major; Nausea; Vomiting
177	rs760761	DTNBP1	Efficacy	citalopram	3	Depressive Disorder, Major
178	rs2235067	ABCB1	Efficacy	citalopram	3	Depressive Disorder, Major
179	rs809736	RORA	Efficacy	citalopram	3	Depressive Disorder, Major
180	rs352428		Efficacy	citalopram	3	Depressive Disorder, Major
181	rs6265	BDNF	Efficacy	citalopram	3	Depressive Disorder
182	CYP2D6*1; CYP2D6*1xN; CYP2D6*2xN	CYP2D6	Efficacy	citalopram	3
183	rs9380524	FKBP5	Efficacy	citalopram	3	Depressive Disorder, Major
184	CYP2C19*1; CYP2C19*2; CYP2C19*3; CYP2C19*4	CYP2C19	Toxicity	citalopram	1A	Depressive Disorder
185	CYP2D6*1; CYP2D6*3; CYP2D6*4; CYP2D6*5; CYP2D6*10; CYP2D6*17; CYP2D6*41	CYP2D6	Toxicity	citalopram	4	Depressive Disorder, Major
186	CYP2C19*1; CYP2C19*2; CYP2C19*3; CYP2C19*17	CYP2C19	Efficacy	citalopram	4	Depressive Disorder, Major; Obsessive-Compulsive Disorder
187	rs25531	SLC6A4	Toxicity	citalopram	4
188	rs495794	SRP19	Efficacy	citalopram	3	Depressive Disorder, Major
189	rs334558	GSK3B	Efficacy	citalopram	3	Depressive Disorder, Major
190	rs915120	GRK5	Efficacy	citalopram	3	Depressive Disorder
191	rs2270007	CRHR2	Efficacy	citalopram	3	Depressive Disorder, Major
192	CYP2D6*1; CYP2D6*4	CYP2D6	Dosage	citalopram	3
193	CYP2C19*1; CYP2C19*2; CYP2C19*3; CYP2C19*17	CYP2C19	Metabolism/PK	citalopram	1A	Depressive Disorder; Depressive Disorder, Major
194	rs7569963	CREB1; METTL21A	Efficacy,Toxicity	citalopram	3	Depression
195	rs7103411	BDNF	Efficacy	citalopram	4	Depressive Disorder, Major
196	rs10975641	GLDC	Efficacy	citalopram	3	Depressive Disorder, Major
197	rs2235015	ABCB1	Efficacy	citalopram	3	Depression; Depressive Disorder; Depressive Disorder, Major
198	rs7787082	ABCB1	Efficacy	citalopram	3	Depressive Disorder
199	rs2032583	ABCB1	Efficacy	citalopram	3	Depression; Depressive Disorder; Depressive Disorder, Major
200	rs10848635	CACNA1C	Toxicity	citalopram	3	Depressive Disorder, Major
201	rs11144870	RFK	Efficacy	citalopram	3	Depressive Disorder
202	rs12054895		Efficacy	citalopram	4	Depressive Disorder, Major
203	rs6966038		Efficacy	citalopram	3	Depressive Disorder, Major
204	rs6313	HTR2A	Toxicity	citalopram	3	Depressive Disorder
205	rs4570625	TPH2	Efficacy	citalopram	3	Depressive Disorder
206	rs10248420	ABCB1	Efficacy	citalopram	3	Depression
207	rs6127921		Efficacy	citalopram	3	Depressive Disorder, Major
208	rs696692	ERICH3	Efficacy	citalopram	3	Depressive Disorder
209	rs16965962		Toxicity	citalopram	3	Depressive Disorder, Major
210	SLC6A4 HTTLPR long form (L allele); SLC6A4 HTTLPR short form (S allele)	SLC6A4	Efficacy	citalopram	3	Depressive Disorder, Major
211	rs11580409	ERICH3	Efficacy	citalopram	3	Depressive Disorder
212	rs17135437	COL26A1	Toxicity	citalopram	3	Depressive Disorder, Major
213	rs11628713	PAPLN	Toxicity	citalopram	3	Depressive Disorder, Major
214	rs585719		Efficacy	citalopram	3	Depressive Disorder
215	rs2235040	ABCB1	Toxicity	citalopram	3
216	rs153549	REEP5	Efficacy	citalopram	3	Depressive Disorder, Major
217	rs4825476	GRIA3	Toxicity	citalopram	3	Depression; suicide
218	rs6313	HTR2A	Toxicity	citalopram	3	Depressive Disorder, Major; Sexual Dysfunctions, Psychological
219	rs153560	REEP5	Efficacy	citalopram	3	Depressive Disorder, Major
220	rs6296	HTR1B	Toxicity	citalopram	3	Anxiety Disorders; Depressive Disorder, Major
221	rs1006737	CACNA1C	Toxicity	citalopram	3	Depressive Disorder, Major
222	rs1360780	FKBP5	Efficacy	citalopram	3	Depression
223	rs520210	NEDD4L	Efficacy	citalopram	3	Depression
224	rs10280101	ABCB1	Efficacy	citalopram	3	Depression
225	rs7997012	HTR2A	Efficacy	citalopram	3	Depression; Depressive Disorder
226	rs11947402	TSPAN5	Other	citalopram	4	Depressive Disorder
227	CYP2D6*1; CYP2D6*4; CYP2D6*10	CYP2D6	Metabolism/PK	citalopram	3
228	rs6311	HTR2A	Toxicity	citalopram	3	Depressive Disorder, Major; Sexual Dysfunctions, Psychological
229	rs1800532	TPH1	Efficacy	citalopram	4	Depressive Disorder, Major
230	rs4148740	ABCB1	Efficacy	citalopram	3	Depressive Disorder, Major
231	rs1799889	SERPINE1	Efficacy	citalopram	3	Depressive Disorder, Major
232	rs4148739	ABCB1	Efficacy	citalopram	3	Depression; Depressive Disorder, Major
233	rs2235040	ABCB1	Efficacy	citalopram	3	Depression
234	rs4675690		Toxicity	citalopram	3	Depressive Disorder, Major
235	rs2227631	SERPINE1	Efficacy	citalopram	3	Depressive Disorder, Major
236	rs12720067	ABCB1	Efficacy	citalopram	3	Depression
237	rs11983225	ABCB1	Efficacy	citalopram	3	Depression
238	rs28401781	ABCB1	Efficacy	citalopram	3	Depressive Disorder, Major
239	SLC6A4 HTTLPR long form (L allele); SLC6A4 HTTLPR short form (S allele)	SLC6A4	Efficacy	escitalopram	3	Depression; Depressive Disorder
240	rs12054895		Efficacy	escitalopram	4	Depressive Disorder, Major
241	rs9316233	HTR2A	Efficacy	escitalopram	3	Depressive Disorder
242	rs2069526	CYP1A2	Toxicity	escitalopram	3	Depressive Disorder, Major
243	rs4646425	CYP1A2	Toxicity	escitalopram	3	Depressive Disorder, Major
244	rs41271330	BMP5	Efficacy	escitalopram	3	Depressive Disorder, Major
245	rs696692	ERICH3	Efficacy	escitalopram	3	Depressive Disorder
246	rs352428		Efficacy	escitalopram	3	Depressive Disorder, Major
247	rs11580409	ERICH3	Efficacy	escitalopram	3	Depressive Disorder
248	rs9380524	FKBP5	Efficacy	escitalopram	3	Depressive Disorder, Major
249	rs7905446	HTR7; RPP30	Efficacy	escitalopram	3	Depression
250	rs6318	HTR2C	Efficacy	escitalopram	3	neuropathic pain
251	rs6311	HTR2A	Toxicity	escitalopram	3	Anxiety Disorders
252	rs1065852	CYP2D6	Efficacy	escitalopram	3	Depressive Disorder, Major
253	rs1126757	IL11	Efficacy	escitalopram	3	Depression
254	rs915120	GRK5	Efficacy	escitalopram	3	Depressive Disorder
255	rs11568817	HTR1B	Toxicity	escitalopram	3	Anxiety Disorders
256	rs962369	BDNF	Toxicity	escitalopram	3	Depressive Disorder, Major
257	rs11947402	TSPAN5	Other	escitalopram	4	Depressive Disorder
258	rs1800532	TPH1	Efficacy	escitalopram	4	Depressive Disorder, Major
259	rs10975641	GLDC	Efficacy	escitalopram	3	Depressive Disorder, Major
260	rs2069521		Toxicity	escitalopram	3	Depressive Disorder, Major
261	CYP2C19*1; CYP2C19*2; CYP2C19*3; CYP2C19*17	CYP2C19	Metabolism/PK	escitalopram	1A	Depressive Disorder, Major; Mental Disorders
262	rs4646427	CYP1A2	Toxicity	escitalopram	3	Depressive Disorder, Major
263	rs11144870	RFK	Efficacy	escitalopram	3	Depressive Disorder
264	rs6311	HTR2A	Efficacy,Toxicity	fluvoxamine	3	Depressive Disorder, Major
265	SLC6A4 HTTLPR long form (L allele); SLC6A4 HTTLPR short form (S allele)	SLC6A4	Efficacy	fluvoxamine	3	Depressive Disorder, Major
266	rs6313	HTR2A	Efficacy	fluvoxamine	4	Depressive Disorder, Major
267	rs1364043	HTR1A	Efficacy	fluvoxamine	3	Depressive Disorder, Major
268	rs6313	HTR2A	Efficacy	fluvoxamine	4	Depressive Disorder, Major
269	rs1160351	MDGA2	Toxicity	fluvoxamine	3	Depressive Disorder, Major
270	rs10042486	HTR1A	Efficacy	fluvoxamine	3	Depressive Disorder, Major
271	rs6295	HTR1A	Efficacy	fluvoxamine	3	Depressive Disorder; Depressive Disorder, Major
272	CYP2D6*1; CYP2D6*4; CYP2D6*5; CYP2D6*6; CYP2D6*10; CYP2D6*14	CYP2D6	Metabolism/PK	fluvoxamine	1A	Depressive Disorder
273	rs2032583	ABCB1	Efficacy	fluvoxamine	3	Depression; Depressive Disorder; Depressive Disorder, Major
274	rs2235040	ABCB1	Toxicity	fluvoxamine	3
275	rs1449683	FGF2	Efficacy	fluvoxamine	3	Depressive Disorder
276	rs4680	COMT	Efficacy	fluvoxamine	3	Depressive Disorder, Major
277	CYP2D6*1; CYP2D6*1xN; CYP2D6*2; CYP2D6*2xN; CYP2D6*3; CYP2D6*4; CYP2D6*5; CYP2D6*9; CYP2D6*10; CYP2D6*14; CYP2D6*41	CYP2D6	Metabolism/PK	fluvoxamine	1A
278	rs7905446	HTR7; RPP30	Efficacy	fluvoxamine	3	Bipolar Disorder
279	rs1364043	HTR1A	Efficacy	fluvoxamine	3	Depressive Disorder, Major
280	rs6313	HTR2A	Efficacy	fluvoxamine	4	Depressive Disorder, Major
281	rs1160351	MDGA2	Toxicity	fluvoxamine	3	Depressive Disorder, Major
282	rs10042486	HTR1A	Efficacy	fluvoxamine	3	Depressive Disorder, Major
283	rs2235067	ABCB1	Efficacy	paroxetine	3	Depressive Disorder, Major
284	rs10248420	ABCB1	Efficacy	paroxetine	3	Depression
285	rs130058	HTR1B	Other	paroxetine	3	Depression
286	rs6295	HTR1A	Efficacy	paroxetine	3	Depressive Disorder; Depressive Disorder, Major
287	rs6265	BDNF	Efficacy	paroxetine	3	Depressive Disorder
288	rs4646425	CYP1A2	Efficacy	paroxetine	3	Depressive Disorder, Major
289	rs2470890	CYP1A2	Efficacy	paroxetine	3	Depressive Disorder, Major
290	rs2235040	ABCB1	Toxicity	paroxetine	3
291	rs11042725	ADM	Efficacy	paroxetine	3	Depressive Disorder, Major
292	rs762551	CYP1A2	Dosage,Toxicity	paroxetine	3	Depressive Disorder, Major
293	rs2472304	CYP1A2	Efficacy	paroxetine	3	Depressive Disorder, Major
294	rs153549	REEP5	Efficacy	paroxetine	3	Depressive Disorder, Major
295	rs6280	DRD3	Efficacy	paroxetine	3	Depressive Disorder, Major
296	rs495794	SRP19	Efficacy	paroxetine	3	Depressive Disorder, Major
297	rs6295	HTR1A	Efficacy	paroxetine	3	Panic Disorder
298	rs153560	REEP5	Efficacy	paroxetine	3	Depressive Disorder, Major
299	rs6265	BDNF	Efficacy	paroxetine	3	Depressive Disorder, Major
300	rs1360780	FKBP5	Toxicity	paroxetine	3	Depression
301	rs6313	HTR2A	Toxicity	paroxetine	3	Depression
302	rs6313	HTR2A	Efficacy	paroxetine	4	Depressive Disorder, Major
303	rs1360780	FKBP5	Efficacy	paroxetine	3	Depression
304	rs4646427	CYP1A2	Efficacy	paroxetine	3	Depressive Disorder, Major
305	rs10280101	ABCB1	Efficacy	paroxetine	3	Depression
306	rs2973049	GDNF	Efficacy	paroxetine	3	Depressive Disorder, Major
307	SLC6A4 HTTLPR long form (L allele); SLC6A4 HTTLPR short form (S allele)	SLC6A4	Efficacy	paroxetine	3	Depressive Disorder, Major; Mood Disorders; Panic Disorder
308	rs2032582	ABCB1	Toxicity	paroxetine	3	Depression
309	rs1800532	TPH1	Efficacy	paroxetine	4	Depressive Disorder, Major
310	rs4148740	ABCB1	Efficacy	paroxetine	3	Depressive Disorder, Major
311	rs2235015	ABCB1	Efficacy	paroxetine	3	Depression; Depressive Disorder; Depressive Disorder, Major
312	rs4148739	ABCB1	Efficacy	paroxetine	3	Depression; Depressive Disorder, Major
313	rs2235040	ABCB1	Efficacy	paroxetine	3	Depression
314	rs1176744	HTR3B	Toxicity	paroxetine	4	Mental Disorders
315	rs12720067	ABCB1	Efficacy	paroxetine	3	Depression
316	rs7787082	ABCB1	Efficacy	paroxetine	3	Depressive Disorder
317	rs2032583	ABCB1	Efficacy	paroxetine	3	Depression; Depressive Disorder; Depressive Disorder, Major
318	rs11983225	ABCB1	Efficacy	paroxetine	3	Depression
319	rs28401781	ABCB1	Efficacy	paroxetine	3	Depressive Disorder, Major
320	rs2216711	GDNF	Efficacy	paroxetine	3	Depressive Disorder, Major
321	rs4680	COMT	Efficacy	paroxetine	3	Depressive Disorder, Major
322	rs57098334	SLC6A4	Efficacy	paroxetine	3	Depression
323	rs153549	REEP5	Efficacy	sertraline	3	Depressive Disorder, Major
324	CYP2D6*1; CYP2D6*4	CYP2D6	Dosage	sertraline	3	Depression
325	SLC6A4 HTTLPR long form (L allele); SLC6A4 HTTLPR short form (S allele)	SLC6A4	Toxicity	sertraline	3	Depressive Disorder, Major; Sexual Dysfunctions, Psychological
326	rs495794	SRP19	Efficacy	sertraline	3	Depressive Disorder, Major
327	rs5441	GNB3; P3H3	Efficacy	sertraline	3	Depressive Disorder, Major
328	rs153560	REEP5	Efficacy	sertraline	3	Depressive Disorder, Major
329	rs1799752	ACE	Efficacy	sertraline	3	Depressive Disorder
330	rs57098334	SLC6A4	Efficacy	sertraline	3	Depressive Disorder, Major
331	rs13432159		Toxicity	sertraline	3	Depressive Disorder, Major
332	CYP2C19*1; CYP2C19*2; CYP2C19*3; CYP2C19*17	CYP2C19	Metabolism/PK	sertraline	1A	Mental Disorders
333	SLC6A4 HTTLPR long form (L allele); SLC6A4 HTTLPR short form (S allele)	SLC6A4	Efficacy	sertraline	4	Depressive Disorder, Major
334	rs6295	HTR1A	Efficacy	sertraline	3	Depressive Disorder; Depressive Disorder, Major
335	rs4148739	ABCB1	Efficacy	sertraline	3	Depression; Depressive Disorder, Major
336	rs6311	HTR2A	Toxicity	sertraline	3	Depressive Disorder, Major; Sexual Dysfunctions, Psychological
337	rs2032583	ABCB1	Efficacy	sertraline	3	Depression; Depressive Disorder; Depressive Disorder, Major
338	rs6313	HTR2A	Toxicity	sertraline	3	Depressive Disorder, Major; Sexual Dysfunctions, Psychological
339	rs28401781	ABCB1	Efficacy	sertraline	3	Depressive Disorder, Major
340	rs2235040	ABCB1	Toxicity	sertraline	3
341	CYP2D6*1; CYP2D6*4	CYP2D6	Metabolism/PK	vortioxetine	3
342	rs7472	TEX10	Efficacy	duloxetine	3	Depressive Disorder, Major
343	rs167770	DRD3	Efficacy	duloxetine	3	Anxiety Disorders
344	rs13093500	ZNF385D	Efficacy	duloxetine	3	Depressive Disorder, Major
345	rs61908409	ANO2	Efficacy	duloxetine	3	Depressive Disorder, Major
346	rs10124893	TEX10	Efficacy	duloxetine	3	Depressive Disorder, Major
347	rs12630569	ZNF385D	Efficacy	duloxetine	3	Depressive Disorder, Major
348	rs61908410	ANO2	Efficacy	duloxetine	3	Depressive Disorder, Major
349	rs7035619	TEX10	Efficacy	duloxetine	3	Depressive Disorder, Major
350	rs9824595	ZNF385D	Efficacy	duloxetine	3	Depressive Disorder, Major
351	rs78482393	ANO2	Efficacy	duloxetine	3	Depressive Disorder, Major
352	rs6479008	TEX10	Efficacy	duloxetine	3	Depressive Disorder, Major
353	rs963468	DRD3	Efficacy	duloxetine	3	Anxiety Disorders
354	rs4334661	ZNF385D	Efficacy	duloxetine	3	Depressive Disorder, Major
355	rs78615940	ANO2	Efficacy	duloxetine	3	Depressive Disorder, Major
356	rs10989064	TEX10	Efficacy	duloxetine	3	Depressive Disorder, Major
357	rs12094644		Efficacy	duloxetine	3	Depressive Disorder, Major
358	rs4971678	NRXN1	Efficacy	duloxetine	3	Depressive Disorder, Major
359	rs12603700	MIEF2	Efficacy	duloxetine	3	Depressive Disorder, Major
360	rs17786400	ANO2	Efficacy	duloxetine	3	Depressive Disorder, Major
361	rs4639250	TTC37	Efficacy	duloxetine	3	Depressive Disorder, Major
362	rs2933304		Efficacy	duloxetine	3	Depressive Disorder, Major
363	rs56355515	MIEF2	Efficacy	duloxetine	3	Depressive Disorder, Major
364	rs9310658	ZNF385D	Efficacy	duloxetine	3	Depressive Disorder, Major
365	rs61908406	ANO2	Efficacy	duloxetine	3	Depressive Disorder, Major
366	rs9369266	TREML4	Efficacy	duloxetine	3	Depressive Disorder, Major
367	rs9873889	ZNF385D	Efficacy	duloxetine	3	Depressive Disorder, Major
368	rs58042962		Efficacy	duloxetine	3	Depressive Disorder, Major
369	rs7616119	ZNF385D	Efficacy	duloxetine	3	Depressive Disorder, Major
370	rs17786412	ANO2	Efficacy	duloxetine	3	Depressive Disorder, Major
371	rs13204353	TREML4	Efficacy	duloxetine	3	Depressive Disorder, Major
372	rs9879065	ZNF385D	Efficacy	duloxetine	3	Depressive Disorder, Major
373	rs7653345	ZNF385D	Efficacy	duloxetine	3	Depressive Disorder, Major
374	rs61908407	ANO2	Efficacy	duloxetine	3	Depressive Disorder, Major
375	rs10123866	INVS	Efficacy	duloxetine	3	Depressive Disorder, Major
376	rs9310657	ZNF385D	Efficacy	duloxetine	3	Depressive Disorder, Major
377	rs9819548	ZNF385D	Efficacy	duloxetine	3	Depressive Disorder, Major
378	rs61908408	ANO2	Efficacy	duloxetine	3	Depressive Disorder, Major
379	rs61908404	ANO2	Efficacy	duloxetine	3	Depressive Disorder, Major
380	rs11933890		Efficacy	duloxetine	3	Depressive Disorder, Major
381	rs10771998		Efficacy	duloxetine	3	Depressive Disorder, Major
382	rs61908405	ANO2	Efficacy	duloxetine	3	Depressive Disorder, Major
383	rs62319299		Efficacy	duloxetine	3	Depressive Disorder, Major
384	rs10771999		Efficacy	duloxetine	3	Depressive Disorder, Major
385	rs17724452	ANO2	Efficacy	duloxetine	3	Depressive Disorder, Major
386	rs56229625		Efficacy	duloxetine	3	Depressive Disorder, Major
387	rs2303377	NCAM1	Efficacy	duloxetine	3	Depressive Disorder, Major
388	rs4437856		Efficacy	duloxetine	3	Depressive Disorder, Major
389	rs12595802	ATP10A	Efficacy	duloxetine	3	Depressive Disorder, Major
390	rs17724464	ANO2	Efficacy	duloxetine	3	Depressive Disorder, Major
391	rs55881666		Efficacy	duloxetine	3	Depressive Disorder, Major
392	rs4261893	ZNF385D	Efficacy	duloxetine	3	Depressive Disorder, Major
393	rs6700741		Efficacy	duloxetine	3	Depressive Disorder, Major
394	rs2419128		Efficacy	duloxetine	3	Depressive Disorder, Major
395	rs3889402	MIEF2	Efficacy	duloxetine	3	Depressive Disorder, Major
396	rs17786394	ANO2	Efficacy	duloxetine	3	Depressive Disorder, Major
397	rs12657120	TTC37	Efficacy	duloxetine	3	Depressive Disorder, Major
398	rs117986340	KMT2E	Efficacy	duloxetine	3	Depressive Disorder, Major
399	rs7625956		Efficacy	duloxetine	3	Depressive Disorder, Major
400	rs17724494	ANO2	Efficacy	duloxetine	3	Depressive Disorder, Major
401	rs3124955	FCN2	Efficacy	duloxetine	3	Depressive Disorder, Major
402	rs4858478		Efficacy	duloxetine	3	Depressive Disorder, Major
403	rs61908411	ANO2	Efficacy	duloxetine	3	Depressive Disorder, Major
404	rs3128624	FCN2	Efficacy	duloxetine	3	Depressive Disorder, Major
405	rs12502866		Efficacy	duloxetine	3	Depressive Disorder, Major
406	rs7316769		Efficacy	duloxetine	3	Depressive Disorder, Major
407	rs61908402	ANO2	Efficacy	duloxetine	3	Depressive Disorder, Major
408	rs324023	DRD3	Efficacy	duloxetine	3	Anxiety Disorders
409	rs61692318		Efficacy	duloxetine	3	Depressive Disorder, Major
410	rs7306991		Efficacy	duloxetine	3	Depressive Disorder, Major
411	rs61908403	ANO2	Efficacy	duloxetine	3	Depressive Disorder, Major
412	rs10007051		Efficacy	duloxetine	3	Depressive Disorder, Major
413	rs324026	DRD3	Efficacy	duloxetine	3	Anxiety Disorders
414	rs10771997		Efficacy	duloxetine	3	Depressive Disorder, Major
415	rs1487278	TPH2	Efficacy	venlafaxine	3	Depression
416	rs1992647	GABRA6	Efficacy	venlafaxine	3	Depressive Disorder, Major
417	rs7997012	HTR2A	Efficacy	venlafaxine	3	Anxiety Disorders
418	rs4244285	CYP2C19	Toxicity	venlafaxine	3	Depression
419	CYP2D6*1; CYP2D6*3; CYP2D6*4; CYP2D6*5; CYP2D6*6; CYP2D6*81	CYP2D6	Toxicity	venlafaxine	1A	agitation; Alcohol-Related Disorders; cardiotoxicity; Depression; Depressive Disorder; Depressive Disorder, Major; Drug Toxicity; dysphoria; Edema; Nausea; Obsessive-Compulsive Disorder; Tachycardia; Vomiting
420	rs2235067	ABCB1	Efficacy	venlafaxine	3	Depressive Disorder, Major
421	CYP2D6*1; CYP2D6*87; CYP2D6*88; CYP2D6*89; CYP2D6*90; CYP2D6*91; CYP2D6*93; CYP2D6*94; CYP2D6*95; CYP2D6*97; CYP2D6*98	CYP2D6	Metabolism/PK	venlafaxine	3
422	rs10248420	ABCB1	Efficacy	venlafaxine	3	Depression
423	CYP2C19*1; CYP2C19*2	CYP2C19	Efficacy	venlafaxine	4
424	rs10036156	GABRP	Efficacy	venlafaxine	3	Depressive Disorder, Major
425	rs4680	COMT	Efficacy	venlafaxine	3	Anxiety Disorders; Depressive Disorder
426	rs2235040	ABCB1	Toxicity	venlafaxine	3
427	rs1045642	ABCB1	Efficacy	venlafaxine	3	Depressive Disorder; Narcolepsy
428	rs2242446	SLC6A2	Efficacy	venlafaxine	3	Depressive Disorder, Major
429	rs1360780	FKBP5	Toxicity	venlafaxine	3	Depression
430	CYP2D6*1; CYP2D6*3; CYP2D6*4; CYP2D6*5; CYP2D6*6; CYP2D6*10	CYP2D6	Metabolism/PK	venlafaxine	1A	Depressive Disorder; Obsessive-Compulsive Disorder
431	rs1360780	FKBP5	Efficacy	venlafaxine	3	Depression
432	rs130058	HTR1B	Toxicity	venlafaxine	3	Depression
433	rs10280101	ABCB1	Efficacy	venlafaxine	3	Depression
434	rs2032582	ABCB1	Toxicity	venlafaxine	3	Depression
435	rs3761555	GRIA3	Efficacy	venlafaxine	3	Depressive Disorder, Major
436	rs4148740	ABCB1	Efficacy	venlafaxine	3	Depressive Disorder, Major
437	rs502434	GRIA3	Efficacy	venlafaxine	3	Depressive Disorder, Major
438	rs2235015	ABCB1	Efficacy	venlafaxine	3	Depression; Depressive Disorder; Depressive Disorder, Major
439	rs4148739	ABCB1	Efficacy	venlafaxine	3	Depression; Depressive Disorder, Major
440	rs2235040	ABCB1	Efficacy	venlafaxine	3	Depression
441	rs3810651	GABRQ	Efficacy	venlafaxine	3	Depressive Disorder, Major
442	CYP2C19*2	CYP2C19	Metabolism/PK	venlafaxine	3	Depression
443	rs12720067	ABCB1	Efficacy	venlafaxine	3	Depression
444	rs7787082	ABCB1	Efficacy	venlafaxine	3	Depressive Disorder
445	rs2032583	ABCB1	Efficacy	venlafaxine	3	Depression; Depressive Disorder; Depressive Disorder, Major
446	rs11983225	ABCB1	Efficacy	venlafaxine	3	Depression
447	rs3761554	GRIA3	Efficacy	venlafaxine	3	Depressive Disorder, Major
448	rs10879346	TPH2	Efficacy	venlafaxine	3	Depressive Disorder, Major
449	rs1487278	TPH2	Efficacy	mirtazapine	3	Depression
450	CYP2B6*1; CYP2B6*4; CYP2B6*5; CYP2B6*6; CYP2B6*7	CYP2B6	Other	mirtazapine	3	Depression
451	SLC6A4 HTTLPR long form (L allele); SLC6A4 HTTLPR short form (S allele)	SLC6A4	Toxicity	mirtazapine	3	Depressive Disorder, Major
452	rs3888190	SH2B1	Toxicity	mirtazapine	3	Bipolar Disorder; Depressive Disorder; Psychotic Disorders; schizoaffective disorder
453	rs1000940	RABEP1	Other	mirtazapine	3	Bipolar Disorder; Depressive Disorder; Psychotic Disorders; schizoaffective disorder
454	rs4713916	FKBP5	Efficacy	mirtazapine	3	Mood Disorders
455	rs948854	GAL	Efficacy	mirtazapine	3	Depressive Disorder, Major
456	rs10879346	TPH2	Efficacy	mirtazapine	3	Depressive Disorder, Major
457	CYP2B6*1; CYP2B6*4; CYP2B6*5; CYP2B6*6; CYP2B6*7	CYP2B6	Efficacy	mirtazapine	3	Depression
458	CYP2D6*1; CYP2D6*1xN; CYP2D6*3; CYP2D6*4; CYP2D6*5; CYP2D6*6	CYP2D6	Metabolism/PK	mirtazapine	2A
459	rs3813929	HTR2C	Toxicity	risperidone	3	Mental Disorders; Schizophrenia
460	rs1414334	HTR2C	Toxicity	risperidone	3	Metabolic Syndrome
461	rs4818	COMT	Efficacy	risperidone	3	Schizophrenia
462	rs2842030	RGS4	Efficacy	risperidone	3	Schizophrenia
463	rs3787430	HRH3	Efficacy	risperidone	3	Schizophrenia
464	rs1800497	ANKK1; DRD2	Toxicity	risperidone	3	Hyperprolactinemia; Schizophrenia
465	rs1799978	DRD2	Efficacy	risperidone	3	Schizophrenia
466	rs1799978	DRD2	Toxicity	risperidone	3
467	rs2515641	20,00 CYP	Efficacy	risperidone	3	Schizophrenia
468	rs951439	RGS4	Efficacy	risperidone	3	Schizophrenia
469	rs3787429	HRH3	Efficacy	risperidone	3	Schizophrenia
470	rs2069062	GRM7	Efficacy	risperidone	3
471	rs2636697	PPA2	Efficacy	risperidone	3	Schizophrenia
472	rs9606186	COMT	Efficacy	risperidone	3	Schizophrenia
473	rs6313	HTR2A	Efficacy	risperidone	3	Schizophrenia
474	rs1799978	DRD2	Efficacy	risperidone	4	Schizophrenia
475	rs806378	CNR1	Toxicity	risperidone	3	Autism Spectrum Disorder; Schizophrenia
476	rs324420	FAAH	Toxicity	risperidone	3	Psychotic Disorders
477	CYP2D6*1; CYP2D6*87; CYP2D6*88; CYP2D6*89; CYP2D6*90; CYP2D6*91; CYP2D6*93; CYP2D6*94; CYP2D6*95; CYP2D6*97; CYP2D6*98	CYP2D6	Metabolism/PK	risperidone	3
478	rs1000940	RABEP1	Other	risperidone	3	Bipolar Disorder; Depressive Disorder; Psychotic Disorders; schizoaffective disorder
479	rs17782313	MC4R	Toxicity	risperidone	3	Weight gain
480	rs362267	HTT; MSANTD1	Efficacy	risperidone	3	Schizophrenia
481	rs1049353	CNR1	Toxicity	risperidone	3	Autism Spectrum Disorder; Psychotic Disorders; Schizophrenia
482	rs1045642	ABCB1	Metabolism/PK	risperidone	4	Bipolar Disorder; Depression; Psychotic Disorders; Schizophrenia; Substance-Related Disorders
483	rs10012	CYP1B1	Efficacy	risperidone	3	Schizophrenia
484	rs1042713	ADRB2	Toxicity	risperidone	3	Schizophrenia
485	rs1806201	GRIN2B	Toxicity	risperidone	3	Drug Toxicity
486	rs2857657	CCL2	Efficacy	risperidone	3	Schizophrenia
487	rs10042486	HTR1A	Efficacy	risperidone	3	Schizophrenia
488	rs2412459	EIF2AK4	Efficacy	risperidone	3	Schizophrenia
489	rs6706232	UGT1A10; UGT1A3; UGT1A4; UGT1A5; UGT1A6; UGT1A7; UGT1A8; UGT1A9	Efficacy	risperidone	3	Schizophrenia
490	rs6313	HTR2A	Toxicity	risperidone	3	Drug Toxicity
491	rs2636719	PPA2	Efficacy	risperidone	3	Schizophrenia
492	rs1056827	CYP1B1	Efficacy	risperidone	3	Schizophrenia
493	rs4483927	HRH4	Efficacy	risperidone	3	Schizophrenia
494	rs7912580		Efficacy	risperidone	3	Schizophrenia
495	rs785423	TJP1	Efficacy	risperidone	3	Schizophrenia
496	rs1805054		Toxicity	risperidone	3	Schizophrenia
497	rs6280	DRD3	Efficacy	risperidone	3	Autistic Disorder
498	rs7395555		Efficacy	risperidone	3	Schizophrenia
499	rs489693	MC4R	Toxicity	risperidone	3	Weight gain
500	rs2661319	RGS4	Efficacy	risperidone	3	Schizophrenia
501	rs711355	TJP1	Efficacy	risperidone	3	Schizophrenia
502	rs7643645	NR1I2	Metabolism/PK	risperidone	3	Psychotic Disorders
503	rs1128503	ABCB1	Efficacy	risperidone	3	Autistic Disorder
504	rs1799732	DRD2	Efficacy	risperidone	3	Schizophrenia
505	rs1800497	ANKK1; DRD2	Efficacy	risperidone	4	Schizophrenia
506	rs35599367	CYP3A4	Metabolism/PK	risperidone	3	Bipolar Disorder; Depression; Substance-Related Disorders
507	rs1875705	GRID2	Efficacy	risperidone	3
508	rs4795893	CCL2	Efficacy	risperidone	3	Schizophrenia
509	rs362306	HTT; MSANTD1	Efficacy	risperidone	3	Schizophrenia
510	rs4436578	DRD2	Toxicity	risperidone	3	Schizophrenia
511	SLC6A4 HTTLPR long form (L allele); SLC6A4 HTTLPR short form (S allele)	SLC6A4	Toxicity	risperidone	3	Drug Toxicity
512	rs4586	CCL2	Efficacy	risperidone	3	Schizophrenia
513	rs165599	COMT	Efficacy	risperidone	3	Schizophrenia
514	CYP2D6*1; CYP2D6*1xN; CYP2D6*3; CYP2D6*4; CYP2D6*5; CYP2D6*6; CYP2D6*10; CYP2D6*14	CYP2D6	Metabolism/PK	risperidone	1A	Psychotic Disorders; Schizophrenia
515	rs10929302	UGT1A1	Toxicity	risperidone	3	Hyperprolactinemia
516	rs2514218	DRD2	Efficacy	risperidone	3	Psychotic Disorders; schizoaffective disorder; Schizophrenia
517	rs3888190	SH2B1	Toxicity	risperidone	3	Bipolar Disorder; Depressive Disorder; Psychotic Disorders; schizoaffective disorder
518	rs2980976	TNFRSF11A	Efficacy	risperidone	3	Schizophrenia
519	rs1976391	UGT1A1	Toxicity	risperidone	3	Hyperprolactinemia
520	rs724226	GRM3	Efficacy	risperidone	3	Schizophrenia
521	rs6313	HTR2A	Efficacy	risperidone	3	Alzheimer Disease
522	rs7799039	LEP	Toxicity	risperidone	3	Autism Spectrum Disorder; Mood Disorders
523	rs8050896		Efficacy	risperidone	3	Schizophrenia
524	rs6318	HTR2C	Toxicity	risperidone	3	Schizophrenia; Weight gain
525	rs4633	COMT	Efficacy	risperidone	4	Schizophrenia
526	rs1800497	ANKK1	Efficacy	risperidone	3	Schizophrenia
527	rs4680	COMT	Efficacy	risperidone	4	Schizophrenia
528	rs2276707	NR1I2	Metabolism/PK	risperidone	3	Bipolar Disorder; Depression; Substance-Related Disorders
529	rs6280	DRD3	Efficacy	risperidone	3	Schizophrenia
530	rs167771	DRD3	Toxicity	risperidone	3	Bipolar Disorder; Schizophrenia
531	rs6311	HTR2A	Efficacy	risperidone	3	Autistic Disorder
532	rs1415744	EPM2A	Efficacy	risperidone	3	Schizophrenia
533	rs2494732	AKT1	Efficacy	risperidone	3	Schizophrenia
534	rs813676	TJP1	Efficacy	risperidone	3	Schizophrenia
535	rs3803300	AKT1	Efficacy	risperidone	3	Schizophrenia
536	rs887829	UGT1A1	Toxicity	risperidone	3	Hyperprolactinemia
537	rs1045642	ABCB1	Toxicity	risperidone	3	Schizophrenia
538	rs3813928	HTR2C	Efficacy	risperidone	3	Autistic Disorder
539	rs1523130	NR1I2	Metabolism/PK	risperidone	3	Bipolar Disorder; Depression; Substance-Related Disorders
540	rs6280	DRD3	Efficacy	clozapine	3	Schizophrenia
541	rs742105	DTNBP1	Efficacy	clozapine	3	Schizophrenia
542	rs6295	HTR1A	Efficacy	clozapine	3	Schizophrenia
543	rs1360780	FKBP5	Efficacy	clozapine	3	Schizophrenia
544	rs6277	DRD2	Toxicity	clozapine	3	Schizophrenia
545	rs1150226	HTR3A	Efficacy	clozapine	3	Schizophrenia
546	rs2277984	C3	Toxicity	clozapine	3	Metabolic Syndrome
547	rs1801131	MTHFR	Toxicity	clozapine	3	schizoaffective disorder; Schizophrenia
548	rs1799732	DRD2	Efficacy	clozapine	3	Schizophrenia
549	rs1778929	NTRK2	Efficacy	clozapine	3	Schizophrenia
550	rs11872992	MC4R	Toxicity	clozapine	3	Schizophrenia
551	rs2276302	HTR3A	Efficacy	clozapine	3	Schizophrenia
552	GSTT1 non-null; GSTT1 null	GSTT1	Toxicity	clozapine	3
553	rs3813929	HTR2C	Toxicity	clozapine	3	Mental Disorders; Schizophrenia
554	rs806378	CNR1	Toxicity	clozapine	3	Autism Spectrum Disorder; Schizophrenia
555	rs2975226	SLC6A3	Efficacy	clozapine	3	Schizophrenia
556	rs28379954	NFIB	Metabolism/PK	clozapine	3	Schizophrenia
557	rs324420	FAAH	Toxicity	clozapine	3	Psychotic Disorders
558	rs10465180	NTRK2	Efficacy	clozapine	3	Schizophrenia
559	rs4436578	DRD2	Toxicity	clozapine	3	Schizophrenia
560	HLA-DRB3*02:02:01:01	HLA-DRB3	Toxicity	clozapine	3	Schizophrenia
561	rs4680	COMT	Efficacy	clozapine	3	Schizophrenia
562	rs1000940	RABEP1	Other	clozapine	3	Bipolar Disorder; Depressive Disorder; Psychotic Disorders; schizoaffective disorder
563	UGT1A1*1; UGT1A1*28	UGT1A1	Metabolism/PK	clozapine	3
564	rs1414334	HTR2C	Toxicity	clozapine	3	Metabolic Syndrome; Schizophrenia
565	rs1079598	DRD2	Toxicity	clozapine	3	Schizophrenia
566	rs7787082	ABCB1	Efficacy	clozapine	3	Schizophrenia
567	rs2268639	GLP1R	Toxicity	clozapine	3	Schizophrenia; Weight gain
568	CYP1A2*1A; CYP1A2*1C; CYP1A2*1F	CYP1A2	Toxicity	clozapine	3	Confusion; Drug Toxicity; Headache; Muscle Rigidity; Schizophrenia; sedation; Seizures; Tachycardia
569	rs1049353	CNR1	Toxicity	clozapine	3	Autism Spectrum Disorder; Psychotic Disorders; Schizophrenia
570	rs3888190	SH2B1	Toxicity	clozapine	3	Bipolar Disorder; Depressive Disorder; Psychotic Disorders; schizoaffective disorder
571	rs9852	TBC1D1	Toxicity	clozapine	3	Schizophrenia
572	rs10248420	ABCB1	Efficacy	clozapine	3	Schizophrenia
573	rs2535629	ITIH3	Efficacy	clozapine	3	Schizophrenia
574	rs13429709	GCG	Other	clozapine	3	Schizophrenia
575	rs265976	DRD1	Efficacy	clozapine	3	Schizophrenia
576	rs1045642	ABCB1	Toxicity	clozapine	3
577	rs1062613	HTR3A	Efficacy	clozapine	3	Schizophrenia
578	rs149104283		Toxicity	clozapine	3	Neutropenia
579	rs1415744	EPM2A	Efficacy	clozapine	3	Schizophrenia
580	CYP1A2*1A; CYP1A2*1F	CYP1A2	Metabolism/PK	clozapine	3	schizoaffective disorder; Schizophrenia
581	rs1072388	GRIN2B	Efficacy	clozapine	3	Schizophrenia
582	rs72547516	CYP1A2	Other	clozapine	3
583	GSTM1 non-null; GSTM1 null	GSTM1	Toxicity	clozapine	3
584	rs72547517	CYP1A2	Other	clozapine	3
585	rs7142881	NUBPL	Toxicity	iloperidone	3	Acquired Long QT Syndrome (aLQTS)
586	rs1065852	CYP2D6	Toxicity	iloperidone	3	Schizophrenia
587	rs4799915	CELF4	Toxicity	iloperidone	3	Acquired Long QT Syndrome (aLQTS)
588	rs993648	CERKL	Toxicity	iloperidone	3	Acquired Long QT Syndrome (aLQTS)
589	rs4933824	NRG3	Toxicity	iloperidone	3	Acquired Long QT Syndrome (aLQTS)
590	rs6295	HTR1A	Efficacy	lurasidone	3	Schizophrenia
591	rs3888190	SH2B1	Toxicity	paliperidone	3	Bipolar Disorder; Depressive Disorder; Psychotic Disorders; schizoaffective disorder
592	rs17782313	MC4R	Toxicity	paliperidone	3	Weight gain
593	rs1000940	RABEP1	Other	paliperidone	3	Bipolar Disorder; Depressive Disorder; Psychotic Disorders; schizoaffective disorder
594	rs489693	MC4R	Efficacy	paliperidone	3	Weight gain
595	rs7912580		Efficacy	olanzapine	3	Schizophrenia
596	rs2412459	EIF2AK4	Efficacy	olanzapine	3	Schizophrenia
597	rs951439	RGS4	Efficacy	olanzapine	3	Schizophrenia
598	rs6277	DRD2	Toxicity	olanzapine	3	Schizophrenia
599	rs10170310	SPOPL	Efficacy	olanzapine	3	Schizophrenia
600	rs4731426	LEP	Toxicity	olanzapine	3	Schizophrenia
601	rs1799978	DRD2	Efficacy	olanzapine	3	Schizophrenia
602	TPMT*1; TPMT*3A; TPMT*3C	TPMT	Toxicity	olanzapine	3	Fatigue
603	rs4728709	ABCB1	Toxicity	olanzapine	3	Asthenia
604	rs2440390	DRD2	Toxicity	olanzapine	3	Mental Disorders
605	rs951439	RGS4	Efficacy	olanzapine	3	Schizophrenia
606	rs7973796	PMCH	Toxicity	olanzapine	3	Schizophrenia
607	rs6280	DRD3	Efficacy	olanzapine	3	Schizophrenia
608	CYP3A5*1; CYP3A5*3	CYP3A5	Metabolism/PK	olanzapine	4
609	rs6314	HTR2A	Efficacy	olanzapine	3	Schizophrenia
610	rs11872992	MC4R	Toxicity	olanzapine	3	Schizophrenia; Weight gain
611	rs1414334	HTR2C	Toxicity	olanzapine	3	Mental Disorders
612	rs762551	CYP1A2	Efficacy	olanzapine	3
613	rs806378	CNR1	Toxicity	olanzapine	3	Autism Spectrum Disorder; Schizophrenia
614	rs324420	FAAH	Toxicity	olanzapine	3	Psychotic Disorders
615	rs518147	HTR2C	Toxicity	olanzapine	3	Schizophrenia; Weight gain
616	rs1000940	RABEP1	Other	olanzapine	3	Bipolar Disorder; Depressive Disorder; Psychotic Disorders; schizoaffective disorder
617	CYP2D6*1; CYP2D6*3; CYP2D6*4	CYP2D6	Toxicity	olanzapine	3	Schizophrenia; Weight gain
618	rs36120609	GSTM3	Metabolism/PK	olanzapine	3
619	rs1079598	DRD2	Toxicity	olanzapine	3	Schizophrenia
620	rs7997012	HTR2A	Toxicity	olanzapine	3
621	rs2842030	RGS4	Efficacy	olanzapine	3	Schizophrenia
622	rs11960832	SV2C	Efficacy	olanzapine	3	Schizophrenia
623	rs2734842	DRD2	Toxicity	olanzapine	3
624	rs1049353	CNR1	Toxicity	olanzapine	3	Autism Spectrum Disorder; Psychotic Disorders; Schizophrenia
625	rs1045642	ABCB1	Other	olanzapine	3	Psychotic Disorders
626	rs6275	DRD2	Other	olanzapine	3	Bipolar Disorder; Depression
627	rs3842	ABCB1	Toxicity	olanzapine	3	Arrhythmias, Cardiac
628	rs10042486	HTR1A	Efficacy	olanzapine	3	Schizophrenia
629	rs10423928	GIPR	Toxicity	olanzapine	3	Schizophrenia
630	rs2734841	DRD2	Toxicity	olanzapine	3
631	rs13429709	GCG	Other	olanzapine	3	Schizophrenia
632	rs1801282	PPARG	Toxicity	olanzapine	3	Schizophrenia
633	rs1880676	CHAT	Efficacy	olanzapine	3	Schizophrenia
634	rs2412459	EIF2AK4	Efficacy	olanzapine	3	Schizophrenia
635	rs2497538	HTR2C	Toxicity	olanzapine	3	Weight gain
636	rs6265	BDNF	Efficacy	olanzapine	3	Schizophrenia
637	rs11677416	IL1A	Efficacy	olanzapine	3	Schizophrenia
638	rs6279	DRD2	Other	olanzapine	3	Bipolar Disorder; Depression
639	UGT1A1*1; UGT1A1*28	UGT1A1	Toxicity	olanzapine	3	Fatigue
640	rs2268639	GLP1R	Toxicity	olanzapine	3	Schizophrenia; Weight gain
641	rs7877	FMO1	Other	olanzapine	3
642	rs7912580		Efficacy	olanzapine	3	Schizophrenia
643	rs472660	CYP3A43	Metabolism/PK	olanzapine	3	Schizophrenia
644	rs2266780	FMO3	Other	olanzapine	3
645	rs1801131	MTHFR	Toxicity	olanzapine	3	schizoaffective disorder; Schizophrenia
646	rs1799732	DRD2	Efficacy	olanzapine	3	Schizophrenia
647	rs6313	HTR2A	Efficacy	olanzapine	3	Schizophrenia
648	rs34059508	SLC22A1	Metabolism/PK	olanzapine	3
649	rs4410790	AHR	Metabolism/PK	olanzapine	3	Psychotic Disorders
650	rs4436578	DRD2	Toxicity	olanzapine	3	Schizophrenia
651	rs12720462	FMO1	Other	olanzapine	3
652	rs1799735	GSTM3	Metabolism/PK	olanzapine	3
653	rs1124493	DRD2	Other	olanzapine	3
654	rs3842	ABCB1	Metabolism/PK	olanzapine	3
655	rs2472297	CYP1A1	Metabolism/PK	olanzapine	3	Psychotic Disorders
656	rs3810950	CHAT	Efficacy	olanzapine	3	Schizophrenia
657	rs6313	HTR2A	Toxicity	olanzapine	3	Schizophrenia; Weight gain
658	rs3888190	SH2B1	Toxicity	olanzapine	3	Bipolar Disorder; Depressive Disorder; Psychotic Disorders; schizoaffective disorder
659	rs1076560	DRD2	Efficacy	olanzapine	3	Schizophrenia
660	rs6313	HTR2A	Efficacy	olanzapine	3	Alzheimer Disease
661	rs9852	TBC1D1	Toxicity	olanzapine	3	Schizophrenia
662	rs10248420	ABCB1	Toxicity	olanzapine	3	somnolence
663	rs4994	ADRB3	Toxicity	olanzapine	3	Schizophrenia; Weight gain
664	CYP3A5*1; CYP3A5*3	CYP3A5	Toxicity	olanzapine	3	somnolence
665	CYP2C9*1; CYP2C9*2; CYP2C9*3; CYP2C9*6	CYP2C9	Toxicity	olanzapine	3	Hypotension
666	rs6688363	ATP1A2	Efficacy	olanzapine	3	Schizophrenia
667	rs1415744	EPM2A	Efficacy	olanzapine	3	Schizophrenia
668	rs3813929	HTR2C	Toxicity	olanzapine	3	Mental Disorders; Schizophrenia
669	rs1800497	ANKK1	Metabolism/PK	olanzapine	3
670	rs5128	APOC3	Metabolism/PK	olanzapine	3
671	rs5443	GNB3	Toxicity	olanzapine	3	Schizophrenia; Weight gain
672	CYP2D6*1; CYP2D6*4; CYP2D6*5; CYP2D6*6; CYP2D6*10; CYP2D6*41	CYP2D6	Metabolism/PK	aripiprazole	1A	Psychotic Disorders; schizoaffective disorder; Schizophrenia
673	rs1049353	CNR1	Toxicity	aripiprazole	3	Autism Spectrum Disorder; Psychotic Disorders; Schizophrenia
674	rs2514218	DRD2	Efficacy	aripiprazole	3	Psychotic Disorders; schizoaffective disorder; Schizophrenia
675	rs3888190	SH2B1	Toxicity	aripiprazole	3	Bipolar Disorder; Depressive Disorder; Psychotic Disorders; schizoaffective disorder
676	rs6277	DRD2	Efficacy	aripiprazole	3	Schizophrenia
677	rs324420	FAAH	Toxicity	aripiprazole	3	Psychotic Disorders
678	rs1000940	RABEP1	Other	aripiprazole	3	Bipolar Disorder; Depressive Disorder; Psychotic Disorders; schizoaffective disorder
679	rs2514218	DRD2	Toxicity	aripiprazole	3	Psychomotor Agitation
680	rs489693	MC4R	Toxicity	aripiprazole	3	Weight gain
681	rs4305746	TAAR6	Efficacy	aripiprazole	3	Schizophrenia
682	rs1800497	ANKK1	Efficacy	aripiprazole	3	Schizophrenia
683	rs1799732	DRD2	Efficacy	aripiprazole	3	Schizophrenia
684	rs6280	DRD3	Metabolism/PK	quetiapine	3
685	rs1049353	CNR1	Toxicity	quetiapine	3	Autism Spectrum Disorder; Psychotic Disorders; Schizophrenia
686	rs7912580		Efficacy	quetiapine	3	Schizophrenia
687	rs3888190	SH2B1	Toxicity	quetiapine	3	Bipolar Disorder; Depressive Disorder; Psychotic Disorders; schizoaffective disorder
688	CYP3A4*1; CYP3A4*3	CYP3A4	Metabolism/PK	quetiapine	3
689	rs5993883	COMT	Efficacy	quetiapine	3	Schizophrenia
690	rs4818	COMT	Efficacy	quetiapine	3	Schizophrenia
691	rs17782313	MC4R	Toxicity	quetiapine	3	Weight gain
692	rs10042486	HTR1A	Efficacy	quetiapine	3	Schizophrenia
693	rs489693	MC4R	Toxicity	quetiapine	3	Hypertriglyceridemia; schizoaffective disorder; Schizophrenia; Weight gain
694	rs1806201	GRIN2B	Toxicity	quetiapine	3	Drug Toxicity
695	rs951439	RGS4	Efficacy	quetiapine	3	Schizophrenia
696	rs2412459	EIF2AK4	Efficacy	quetiapine	3	Schizophrenia
697	rs1415744	EPM2A	Efficacy	quetiapine	3	Schizophrenia
698	rs2164660	PDE4D	Efficacy	quetiapine	3	Schizophrenia
699	rs324420	FAAH	Toxicity	quetiapine	3	Psychotic Disorders
700	CYP3A4*1; CYP3A4*20; CYP3A4*22	CYP3A4	Metabolism/PK	quetiapine	1A
701	rs1000940	RABEP1	Other	quetiapine	3	Bipolar Disorder; Depressive Disorder; Psychotic Disorders; schizoaffective disorder
702	rs6269	COMT	Efficacy	quetiapine	3	Schizophrenia
703	rs17382202	PDE4D	Efficacy	quetiapine	3	Schizophrenia
704	rs776746	CYP3A5	Metabolism/PK	quetiapine	3
705	rs17742120	MIR582; PDE4D	Efficacy	quetiapine	3	Schizophrenia
706	rs4291	ACE	Efficacy	captopril	3	Alzheimer Disease
707	rs2106809	ACE2	Efficacy	captopril	3	Hypertension
708	rs5186	AGTR1	Efficacy	captopril	3	Diabetes Mellitus, Type 2
709	rs1799752	ACE	Efficacy	captopril	2A	Diabetes Mellitus, Type 2; Heart Failure; Pulmonary Disease, Chronic Obstructive
710	rs1042714	ADRB2	Efficacy	enalapril	3	Hypertrophy, Left Ventricular
711	rs495828		Toxicity	enalapril	3	Hypertension
712	rs1799722	BDKRB2	Toxicity	enalapril	3	Cough; Essential hypertension
713	rs4149056	SLCO1B1	Toxicity	enalapril	3	Essential hypertension
714	rs699947	VEGFA	Efficacy	enalapril	3	Hypertension
715	rs71647871	CES1	Metabolism/PK	enalapril	3
716	rs2070744	NOS3	Efficacy	enalapril	3	Hypertension
717	rs1799722	BDKRB2	Efficacy	enalapril	3
718	rs5522	NR3C2	Efficacy	enalapril	3	Hypertension
719	rs1799752	ACE	Efficacy	enalapril	3	Arteriosclerosis; Coronary Disease; Essential hypertension; glomerular disease; Glomerulonephritis, IGA; Kidney Diseases
720	rs275651	AGTR1	Efficacy	perindopril	3	Coronary Artery Disease
721	rs1799752	ACE	Efficacy	perindopril	3	Diabetes Mellitus
722	rs5186	AGTR1	Efficacy	perindopril	3	Hypertension
723	rs5182	AGTR1	Efficacy	perindopril	3	Coronary Artery Disease
724	rs12050217	BDKRB1	Efficacy	perindopril	3	Coronary Artery Disease
725	rs4344	ACE	Efficacy	ramipril	3	Hypertension
726	rs4359	ACE	Efficacy	ramipril	3	Hypertension
727	rs699	AGT	Efficacy	quinapril	3	Coronary Artery Disease
728	rs1799752	ACE	Efficacy	quinapril	3	Coronary Artery Disease
729	rs1799998	CYP11B2	Efficacy	benazepril	3	Essential hypertension
730	rs1801133	MTHFR	Efficacy	benazepril	3	Hypertension
731	rs7079	AGT	Efficacy	benazepril	3	Hypertension
732	rs5051	AGT	Efficacy	benazepril	3	Hypertension
733	rs1799752	ACE	Efficacy	benazepril	3	Diabetes Mellitus
734	rs2229437	PRCP	Efficacy	benazepril	3	Hypertension
735	rs1805087	MTR	Efficacy	benazepril	3	Essential hypertension
736	rs1042713	ADRB2	Efficacy	benazepril	4	Essential hypertension
737	rs4742610	PTPRD	Efficacy	trandolapril	3	Hypertension
738	rs200148		Toxicity	lisinopril	3	Hypertension
739	rs1799722	BDKRB2	Toxicity	lisinopril	3	Cough; Essential hypertension
740	rs11122576	AGT	Efficacy	lisinopril	3
741	rs1799752	ACE	Efficacy	lisinopril	4	Diabetes Mellitus, Type 1; Heart Failure
742	rs4291	ACE	Efficacy	lisinopril	3	Hypertension
743	rs11122576	AGT	Efficacy	lisinopril	3
744	rs35068180	MMP3	Efficacy	lisinopril	3	Hypertension
745	rs12143842		Efficacy	lisinopril	3
746	rs1799998	CYP11B2	Efficacy	imidapril	3	Essential hypertension
747	rs5051	AGT	Efficacy	imidapril	3	Hypertension
748	rs1799722	BDKRB2	Toxicity	imidapril	3	Cough; Essential hypertension
749	rs1275988	KCNK3	Efficacy	candesartan	3	Hypertension
750	rs1799998	CYP11B2	Efficacy	candesartan	3	Hypertension
751	rs3758785	GPR83	Efficacy	candesartan	3	Essential hypertension
752	rs5186	AGTR1	Efficacy	candesartan	3	Heart Failure
753	rs3184504	SH2B3	Efficacy	candesartan	3	Hypertension
754	rs740406	DOT1L; PLEKHJ1	Efficacy	candesartan	3	Hypertension
755	rs6722745	SULT1C3	Efficacy	candesartan	3	Hypertension
756	rs1057910	CYP2C9	Efficacy,Metabolism/PK	irbesartan	3	Essential hypertension
757	rs1799853	CYP2C9	Efficacy	irbesartan	3
758	rs1799752	ACE	Efficacy	irbesartan	3	Hypertension; Hypertrophy, Left Ventricular
759	rs72558187	CYP2C9	Metabolism/PK	irbesartan	3
760	rs5370	EDN1	Efficacy	irbesartan	3	Essential hypertension
761	rs699	AGT	Efficacy	irbesartan	3	Hypertension; Hypertrophy, Left Ventricular
762	rs1367117	APOB	Efficacy	irbesartan	3	Hypertension
763	rs5186	AGTR1	Efficacy	irbesartan	3	Hypertension; Hypertrophy, Left Ventricular
764	rs4762	AGT	Efficacy	irbesartan	3	Hypertension; Hypertrophy, Left Ventricular
765	rs1801701	APOB	Efficacy	irbesartan	3	Hypertrophy, Left Ventricular
766	SLCO1B1*15; SLCO1B1*37	SLCO1B1	Metabolism/PK	olmesartan	3
767	rs10737062	CAMK1D	Toxicity	losartan	3	Essential hypertension
768	rs5186	AGTR1	Efficacy	losartan	3
769	rs1934969	CYP2C9	Other	losartan	3
770	rs1057910	CYP2C9	Efficacy	losartan	3
771	rs10752271	CAMK1D	Toxicity	losartan	3	Essential hypertension
772	rs6749447	STK39	Efficacy	losartan	3
773	rs1045642	ABCB1	Efficacy	losartan	3	Hypertension
774	rs3814995	NPHS1	Efficacy	losartan	3	Hypertension
775	rs12721226	AGTR1	Efficacy	losartan	3
776	rs5186	AGTR1	Efficacy	losartan	3	Liver Cirrhosis
777	CYP2C9*1; CYP2C9*2; CYP2C9*3; CYP2C9*5; CYP2C9*6; CYP2C9*8; CYP2C9*13; CYP2C9*59; CYP2C9*62	CYP2C9	Metabolism/PK	losartan	3
778	rs60140950	SLCO1B3	Metabolism/PK	telmisartan	3
779	rs5443	GNB3	Efficacy	telmisartan	3	Essential hypertension
780	UGT1A3*1; UGT1A3*2; UGT1A3*3	UGT1A3	Metabolism/PK	telmisartan	3
781	rs275651	AGTR1	Efficacy	perindopril	3	Coronary Artery Disease
782	rs1799752	ACE	Efficacy	perindopril	3	Diabetes Mellitus
783	rs5186	AGTR1	Efficacy	perindopril	3	Hypertension
784	rs5182	AGTR1	Efficacy	perindopril	3	Coronary Artery Disease
785	rs12050217	BDKRB1	Efficacy	perindopril	3	Coronary Artery Disease
786	rs4344	ACE	Efficacy	ramipril	3	Hypertension
787	rs4359	ACE	Efficacy	ramipril	3	Hypertension
788	rs699	AGT	Efficacy	quinapril	3	Coronary Artery Disease
789	rs1799752	ACE	Efficacy	quinapril	3	Coronary Artery Disease
790	rs1799998	CYP11B2	Efficacy	quinapril	3	Essential hypertension
791	rs1801133	MTHFR	Efficacy	benazepril	3	Hypertension
792	rs7079	AGT	Efficacy	benazepril	3	Hypertension
793	rs5051	AGT	Efficacy	benazepril	3	Hypertension
794	rs1799752	ACE	Efficacy	benazepril	3	Diabetes Mellitus
795	rs2229437	PRCP	Efficacy	benazepril	3	Hypertension
796	rs1805087	MTR	Efficacy	benazepril	3	Essential hypertension
797	rs1042713	ADRB2	Efficacy	benazepril	4	Essential hypertension
798	rs4742610	PTPRD	Efficacy	trandolapril	3	Hypertension
799	rs200148		Toxicity	lisinopril	3	Hypertension
800	rs1799722	BDKRB2	Toxicity	lisinopril	3	Cough; Essential hypertension
801	rs11122576	AGT	Efficacy	lisinopril	3
802	rs1799752	ACE	Efficacy	lisinopril	4	Diabetes Mellitus, Type 1; Heart Failure
803	rs4291	ACE	Efficacy	lisinopril	3	Hypertension
804	rs11122576	AGT	Efficacy	lisinopril	3
805	rs35068180	MMP3	Efficacy	lisinopril	3	Hypertension
806	rs12143842		Efficacy	lisinopril	3
807	rs1799998	CYP11B2	Efficacy	lisinopril	3	Essential hypertension
808	rs5051	AGT	Efficacy	lisinopril	3	Hypertension
809	rs1799722	BDKRB2	Toxicity	lisinopril	3	Cough; Essential hypertension
810	rs1275988	KCNK3	Efficacy	candesartan	3	Hypertension
811	rs1799998	CYP11B2	Efficacy	candesartan	3	Hypertension
812	rs3758785	GPR83	Efficacy	candesartan	3	Essential hypertension
813	rs5186	AGTR1	Efficacy	candesartan	3	Heart Failure
814	rs3184504	SH2B3	Efficacy	candesartan	3	Hypertension
815	rs740406	DOT1L; PLEKHJ1	Efficacy	candesartan	3	Hypertension
816	rs6722745	SULT1C3	Efficacy	candesartan	3	Hypertension
817	rs1057910	CYP2C9	Efficacy,Metabolism/PK	irbesartan	3	Essential hypertension
818	rs1799853	CYP2C9	Efficacy	irbesartan	3
819	rs1799752	ACE	Efficacy	irbesartan	3	Hypertension; Hypertrophy, Left Ventricular
820	rs72558187	CYP2C9	Metabolism/PK	irbesartan	3
821	rs5370	EDN1	Efficacy	irbesartan	3	Essential hypertension
822	rs699	AGT	Efficacy	irbesartan	3	Hypertension; Hypertrophy, Left Ventricular
823	rs1367117	APOB	Efficacy	irbesartan	3	Hypertension
824	rs5186	AGTR1	Efficacy	irbesartan	3	Hypertension; Hypertrophy, Left Ventricular
825	rs4762	AGT	Efficacy	irbesartan	3	Hypertension; Hypertrophy, Left Ventricular
826	rs1801701	APOB	Efficacy	irbesartan	3	Hypertrophy, Left Ventricular
827	SLCO1B1*15; SLCO1B1*37	SLCO1B1	Metabolism/PK	olmesartan	3
828	rs10737062	CAMK1D	Toxicity	losartan	3	Essential hypertension
829	rs5186	AGTR1	Efficacy	losartan	3
830	rs1934969	CYP2C9	Other	losartan	3
831	rs1057910	CYP2C9	Efficacy	losartan	3
832	rs10752271	CAMK1D	Toxicity	losartan	3	Essential hypertension
833	rs6749447	STK39	Efficacy	losartan	3
834	rs1045642	ABCB1	Efficacy	losartan	3	Hypertension
835	rs3814995	NPHS1	Efficacy	losartan	3	Hypertension
836	rs12721226	AGTR1	Efficacy	losartan	3
837	rs5186	AGTR1	Efficacy	losartan	3	Liver Cirrhosis
838	CYP2C9*1; CYP2C9*2; CYP2C9*3; CYP2C9*5; CYP2C9*6; CYP2C9*8; CYP2C9*13; CYP2C9*59; CYP2C9*62	CYP2C9	Metabolism/PK	losartan	3
839	rs60140950	SLCO1B3	Metabolism/PK	telmisartan	3
840	rs5443	GNB3	Efficacy	telmisartan	3	Essential hypertension
841	UGT1A3*1; UGT1A3*2; UGT1A3*3	UGT1A3	Metabolism/PK	telmisartan	3
842	CYP2D6*1; CYP2D6*10	CYP2D6	Other	propranolol	4
843	rs1042713	ADRB2	Efficacy	propranolol	3	Liver Cirrhosis
844	rs4680	COMT	Efficacy	propranolol	3	Temporomandibular joint-pain-dysfunction syndrome
845	rs2514036	ACY3	Efficacy	bisoprolol	3	Hypertension
846	rs12346562		Efficacy	metoprolol	3	Hypertension
847	rs294610		Efficacy	metoprolol	3	Hypertension
848	rs1042714	ADRB2	Toxicity	metoprolol	3	Hypertension
849	CYP2D6*1; CYP2D6*2; CYP2D6*3; CYP2D6*4; CYP2D6*5; CYP2D6*6; CYP2D6*9; CYP2D6*10; CYP2D6*17; CYP2D6*29; CYP2D6*31; CYP2D6*35; CYP2D6*41	CYP2D6	Metabolism/PK	metoprolol	1A	Hypertension
850	rs45545233	SLC4A1	Efficacy	metoprolol	3	Hypertension
851	rs1446468		Efficacy	metoprolol	3	Hypertension
852	rs1024323	GRK4	Efficacy	metoprolol	3	Hypertension; Kidney Diseases; Nephrosclerosis
853	rs11313667	LRRC15	Efficacy	metoprolol	3	Hypertension
854	rs5030655	CYP2D6	Efficacy	metoprolol	3
855	rs1801253	ADRB1	Efficacy	metoprolol	3
856	rs1042713	ADRB2	Efficacy	metoprolol	3	Tachycardia
857	rs1801252	ADRB1	Efficacy	metoprolol	3	Hypertension
858	CYP2D6*1; CYP2D6*4	CYP2D6	Dosage	metoprolol	1A	Heart Failure
859	CYP2D6*1; CYP2D6*45; CYP2D6*46	CYP2D6	Metabolism/PK	metoprolol	3	Hypertension
860	rs3892097	CYP2D6	Efficacy	metoprolol	3
861	rs1801058	GRK4	Efficacy	metoprolol	3	hypertensive nephrosclerosis
862	rs201279313	SLC25A31	Efficacy	metoprolol	3	Hypertension
863	rs1042714	ADRB2	Efficacy	metoprolol	3	Tachycardia
864	rs12946454	PLCD3	Efficacy	diltiazem	3	Hypertension
865	rs1051375	CACNA1C	Efficacy	verapamil	3	Coronary Artery Disease; Hypertension
866	rs1045642	ABCB1	Other	verapamil	3
867	rs11124945	PLEKHH2	Toxicity	verapamil	3	Diabetes Mellitus; Hypertension
868	rs2301149	KCNIP1; KCNMB1	Efficacy	verapamil	3	Coronary Artery Disease; Hypertension
869	rs1024323	GRK4	Toxicity	verapamil	3	Coronary Artery Disease; Hypertension
870	rs10918594	NOS1AP	Toxicity	verapamil	3	Acquired Long QT Syndrome (aLQTS)
871	rs2279238	NR1H3	Toxicity	verapamil	3	Coronary Artery Disease; Hypertension
872	rs2032582	ABCB1	Other	verapamil	3
873	rs10494366	NOS1AP	Toxicity	verapamil	3	Acquired Long QT Syndrome (aLQTS)
874	rs4742610	PTPRD	Efficacy	verapamil	3	Hypertension
875	rs11739136	KCNIP1; KCNMB1	Efficacy	verapamil	3	Hypertension
876	rs11039149	NR1H3	Toxicity	verapamil	3	Coronary Artery Disease; Hypertension
877	rs12221497	NR1H3	Toxicity	verapamil	3	Hypertension
878	rs12720441	KCNH2	Toxicity	amiodarone	3	Torsades de Pointes
879	rs10800397	NOS1AP	Toxicity	amiodarone	3	Long QT Syndrome
880	rs10919035	NOS1AP	Toxicity	amiodarone	3	Long QT Syndrome
881	rs1805128	KCNE1	Toxicity	amiodarone	3

## Sheet: S6-post COVID-19 novel variant
Chr	Start	End	Func.refGene	Gene.refGene	ExonicFunc.refGene	cytoBand	avsnp147	SIFT_score	SIFT_converted_rankscore	SIFT_pred	MutationTaster_score	MutationTaster_converted_rankscore	MutationTaster_pred	AF_1KVG
chr6	160249250	160249250	exonic	SLC22A2	nonsynonymous SNV	6q25.3	rs316019	22	486	D	1	90	P	0.8531
chr9	138121810	138121810	exonic	CACNA1B	nonsynonymous SNV	9q34.3	rs2278973	0.0	913	D	1	349	P	0.818
chr4	119320747	119320747	exonic	FABP2	nonsynonymous SNV	4q26	rs1799883	32	447	D	1	90	P	0.7893
chr17	3583408	3583408	exonic	TRPV1	nonsynonymous SNV	17p13.2	rs224534	19	501	D	1	90	P	0.7809
chr16	48224287	48224287	exonic	ABCC11	nonsynonymous SNV	16q12.1	rs17822931	1	785	D	0	492	P	0.6879
chr4	9920506	9920506	exonic	SLC2A9	nonsynonymous SNV	4p16.1	rs3733591	13	547	D	997	230	P	0.6642
chr3	121928439	121928439	exonic	SLC15A2	nonsynonymous SNV	3q13.33	rs1143671	38	440	D	1000	90	P	0.6325
chr7	117384766	117384766	exonic	ASZ1	nonsynonymous SNV	7q31.2	rs1029396	3	682	D	67	370	P	0.456
chr8	26779389	26779389	exonic	ADRA1A	nonsynonymous SNV	8p21.2	rs60593443	5	632	D	1	90	P	0.4421
chr4	10021357	10021357	exonic	SLC2A9	nonsynonymous SNV	4p16.1	rs2276961	0.0	913	D	1	90	P	0.413
chr5	132327369	132327369	exonic	SLC22A4	nonsynonymous SNV	5q31.1	rs272893	46	406	D	1	90	P	0.3546
chr10	94733301	94733301	exonic	CYP2C18	nonsynonymous SNV	10q23.33	rs1126545	19	525	D	998	226	P	0.2957
chr5	34007995	34007995	exonic	AMACR	nonsynonymous SNV	5p13.2	rs3195676	38	444	D	1000	191	P	0.2933
chr5	34004602	34004602	exonic	AMACR	nonsynonymous SNV	5p13.2	rs10941112	49	422	D	0	810	P	0.2829
chr2	233713134	233713134	exonic	UGT1A5	nonsynonymous SNV	2q37.1	rs3755323	2	722	D	0	588	P	0.2789
chr15	78593232	78593232	exonic	CHRNA5	nonsynonymous SNV	15q25.1	rs76071148	5	632	D	0	588	P	0.2381
chr5	33998663	33998663	exonic	AMACR	nonsynonymous SNV	5p13.2	rs34677	27	486	D	985	588	P	0.1919
chr1	11787392	11787392	exonic	MTHFR	nonsynonymous SNV	1p36.22	rs3737967	38	428	D	905	276	P	0.179
chr1	11788011	11788011	exonic	MTHFR	nonsynonymous SNV	1p36.22	rs1537514	0.0	913	D	1000	90	P	0.179
chr13	95206781	95206781	exonic	ABCC4	nonsynonymous SNV	13q32.1	rs2274407	44	411	D	1	472	P	0.1602
chr5	149832947	149832947	exonic	PPARG	nonsynonymous SNV	5q32	rs11959820	0.0	913	D	28	436	P	0.1508
chr15	51215771	51215771	exonic	CYP19A1	nonsynonymous SNV	15q21.2	rs700519	44	469	D	364	328	P	0.1489
chr19	40843869	40843869	exonic	CYP2A6	nonsynonymous SNV	19q13.2	rs5031016	1	785	D	1	90	N	0.1303
chr8	132163489	132163489	exonic	KCNQ3	nonsynonymous SNV	8q24.22	rs2303995	32	447	D	272	337	P	0.1207
chr19	13298658	13298658	exonic	CACNA1A	nonsynonymous SNV	19p13.13	rs16023	29	458	D	296	335	P	0.1192
chr17	67056188	67056188	exonic	CACNG1	nonsynonymous SNV	17q24.2	rs1799938	17	512	D	0	588	P	0.1162
chr6	160136611	160136611	exonic	SLC22A1	nonsynonymous SNV	6q25.3	rs2282143	1	785	D	1000	588	D	0.1078
chr13	95210754	95210754	exonic	ABCC4	nonsynonymous SNV	13q32.1	rs11568658	0.0	913	D	0	588	P	0.1063
chr2	233760498	233760498	exonic	UGT1A1	nonsynonymous SNV	2q37.1	rs4148323	0.04	422	D	599	310	P	0.1048
chr9	101573304	101573304	exonic	GRIN3A	nonsynonymous SNV	9q31.1	rs62000403	39	425	D	930	370	D	0.1048
chr14	69778476	69778476	exonic	SLC10A1	nonsynonymous SNV	14q24.1	rs2296651	15	525	D	911	364	D	0.1048
chr16	1219003	1219003	exonic	CACNA1H	nonsynonymous SNV	16p13.3	rs3751886	0.05	396	D	1	90	P	0.1044
chr9	101686816	101686816	exonic	GRIN3A	nonsynonymous SNV	9q31.1	rs10989591	25	473	D	0	588	P	0.08655
chr16	1204369	1204369	exonic	CACNA1H	nonsynonymous SNV	16p13.3	rs3751664	33	447	D	1000	90	P	0.07715
chr4	68818157	68818157	exonic	UGT2B10	nonsynonymous SNV	4q13.2	rs1976666	1	913	D	988	244	N	0.07468
chr15	74722964	74722964	exonic	CYP1A1	nonsynonymous SNV	15q24.1	rs4646422	43	437	D	875	810	D	0.07369
chr8	18400344	18400344	exonic	NAT2	nonsynonymous SNV	8p22	rs1801280	48	401	D	946	273	P	0.06281
chr2	151379374	151379374	exonic	TNFAIP6	nonsynonymous SNV	2q23.3	rs75295519	5	632	D	1	810	D	0.05984
chr11	75169325	75169325	exonic	SLCO2B1	nonsynonymous SNV	11q13.4	rs35199625	1	785	D	882	810	D	0.05539
chr5	149832908	149832908	exonic	PPARG	nonsynonymous SNV	5q32	rs17572019	47	406	D	1	90	P	0.05143
chr19	40843827	40843827	exonic	CYP2A6	nonsynonymous SNV	19q13.2	rs28399468	35	437	D	1	90	N	0.04476
chr3	11260082	11260082	exonic	HRH1	nonsynonymous SNV	3p25.3	rs189287776	24	477	D	840	350	D	0.04303
chr7	117664780	117664780	exonic	CFTR	nonsynonymous SNV	7q31.2	rs113857788	0.0	913	D	1	810	D	0.04303
chr10	5102576	5102576	exonic	AKR1C3	nonsynonymous SNV	10p15.1	rs62621365	32	447	D	1000	588	D	0.04059
chr18	24468857	24468857	exonic	HRH4	nonsynonymous SNV	18q11.2	rs80252896	5	632	D	1000	90	N	0.03956
chrX	1615243	1615243	exonic	ASMT	nonsynonymous SNV	Xp22.33	rs185229802	11	555	D	999	221	N	0.03412
chr16	55828971	55828971	exonic	CES1	nonsynonymous SNV	16q12.2	rs3826190	0.0	913	D	1000	588	D	0.03183
chr7	134538966	134538966	exonic	AKR1B10	nonsynonymous SNV	7q33	rs3735042	12	547	D	0	516	P	0.03165
chr19	13506163	13506163	exonic	CACNA1A	nonsynonymous SNV	19p13.13	rs15999	0.05	396	D	984	249	N	0.03165
chrX	1615250	1615250	exonic	ASMT	nonsynonymous SNV	Xp22.33	rs17149149	44	411	D	1000	182	N	0.03116
chr13	98704330	98704330	exonic	SLC15A1	nonsynonymous SNV	13q32.3	rs2274827	33	444	D	1000	529	D	0.03068
chr16	48231866	48231866	exonic	ABCC11	nonsynonymous SNV	16q12.1	rs16945988	9	575	D	1000	198	P	0.02819
chr9	34635682	34635682	exonic	SIGMAR1	nonsynonymous SNV	9p13.3	rs11559048	11	654	D	625	327	D	0.0272
chr15	51242798	51242798	exonic	CYP19A1	nonsynonymous SNV	15q21.2	rs2236722	33	444	D	1000	548	D	0.02522
chr2	233729259	233729259	exonic	UGT1A3	nonsynonymous SNV	2q37.1	rs45625338	0.0	913	D	1	810	D	0.02275
chr10	5098866	5098866	exonic	AKR1C3	nonsynonymous SNV	10p15.1	rs28943579	5	632	D	680	303	N	0.02226
chr20	63433763	63433763	exonic	KCNQ2	nonsynonymous SNV	20q13.33	rs200735744	0.0	913	D	1	90	N	0.01929
chr16	48187408	48187408	exonic	ABCC11	nonsynonymous SNV	16q12.1	rs143346912	17	525	D	1000	810	D	0.01879
chr17	63479049	63479049	exonic	ACE	nonsynonymous SNV	17q23.3	rs13306087	3	682	D	963	398	D	0.0183
chr1	23193123	23193123	exonic	HTR1D	nonsynonymous SNV	1p36.12	rs146071014	0.0	913	D	1	810	D	0.01682
chr1	11803509	11803509	exonic	MTHFR	nonsynonymous SNV	1p36.22	rs13306558	26	469	D	1	810	D	0.01583
chr19	616190	616190	exonic	HCN2	nonsynonymous SNV	19p13.3	.	41	419	D	1000	191	N	0.01583
chr2	233729934	233729934	exonic	UGT1A3	nonsynonymous SNV	2q37.1	rs45449995	2	722	D	1	810	D	0.01385
chr10	94688163	94688163	exonic	CYP2C18	nonsynonymous SNV	10q23.33	rs117111102	9	599	D	1	90	N	0.01385
chr14	69796893	69796893	exonic	SLC10A1	nonsynonymous SNV	14q24.1	rs148467625	7	599	D	1	90	N	0.01385
chr1	156844494	156844494	exonic	INSRR	nonsynonymous SNV	1q23.1	rs374549328	1	785	D	1	810	D	0.01335
chr16	1204303	1204303	exonic	CACNA1H	nonsynonymous SNV	16p13.3	rs573493037	18	507	D	1	90	N	0.01335
chr15	32030679	32030679	exonic	CHRNA7	nonsynonymous SNV	15q13.3	rs200377732	0.0	913	D	1	90	N	0.01187
chr1	46408574	46408574	exonic	FAAH	nonsynonymous SNV	1p33	rs77101686	3	682	D	1	810	D	0.01137
chr17	63482665	63482665	exonic	ACE	nonsynonymous SNV	17q23.3	rs199697957	16	525	D	1000	810	D	0.01137
chr10	111078459	111078459	exonic	ADRA2A	nonsynonymous SNV	10q25.2	rs373186564	25	473	D	1	810	D	0.01088
chr1	11787875	11787875	exonic	MTHFR	nonsynonymous SNV	1p36.22	rs116698217	0.0	913	D	1000	90	N	0.01039
chr15	74720664	74720664	exonic	CYP1A1	nonsynonymous SNV	15q24.1	rs180744198	0.0	913	D	1	810	D	0.01039

## Sheet: S7-Drugs used in comorbidities
Category	Sub-category	Drug	Drugbank ID	Target	Enzyme	Carriers	Transporter
Cardiovascular	ACEi	Captopril	DB01197	MMP9, ACE, MMP2, LTA4H BDKRB1		ALB	SLC15A1, ABCB1, SLC22A6
Cardiovascular	ACEi	Enalapril	DB00584	ACE		ALB	SLC15A1, ABCB1, SLC22A6, SLCO1A2, SLC22A8 SLC22A7
Cardiovascular	ACEi	Perindopril	DB00790	ACE SFRP4	BCHE		SLC15A1, SLC15A2
Cardiovascular	ACEi	Ramipril	DB00178	ACE	BCHE		SLC15A1, SLC15A2
Cardiovascular	ACEi	Quinapril	DB00881	ACE	CES1	ALB	SLC15A1, SLC15A2 SLC22A8
Cardiovascular	ACEi	Benazepril	DB00542	ACE	MTHFR		SLC15A1, SLC15A2
Cardiovascular	ACEi	Trandolapril	DB00519	ACE	CES1		SLC15A1, SLC15A2
Cardiovascular	ACEi	Lisinopril	DB00722	ACE REN			SLC15A1, SLC15A2
Cardiovascular	ACEi	Imidapril	DB11783
Cardiovascular	ACEi	Fosinopril	DB00492	ACE			SLC15A1, SLC15A2
Cardiovascular	ARB	Candesartan	DB13919	AGTR1	PTGS1, CYP2C9, CYP2C8, UGT1A3		SLCO1B1, ABCB1
Cardiovascular	ARB	Irbesartan	DB01029	AGTR1, JUN	PTGS1, CYP3A4, CYP2C9, CYP2C8, UGT1A3	ALB, ORM1, ORM2
Cardiovascular	ARB	Eprosartan	DB00876	AGTR1			ABCC2
Cardiovascular	ARB	Olmesartan	DB00275	AGTR1		ALB	ABCB11, SLCO1B1, ABCC2, SLCO1B3
Cardiovascular	ARB	Azilsartan	DB08822	AGTR1	CYP2C9, CYP2C8, CYP2B6	ALB	ABCB1
Cardiovascular	ARB	Losartan	DB00678	AGTR1	CYP3A4, CYP2C9, CYP2C8, CYP2C19, UGT1A1, UGT1A3, UGT1A10, UGT2B7 UGT2B17	ALB	ABCB11, ABCB1, SLC22A6, SLC22A12, SLC2A9
Cardiovascular	ARB	Telmisartan	DB00966	AGTR1, PPARG	CYP2C19, UGT1A3		ABCB11, ABCB1, ABCG2 ABCC2
Cardiovascular	ARB	Valsartan	DB00177	AGTR1	CYP2C9		SLCO1B1, ABCC2 SLCO1B3
Cardiovascular	Renin, inhibitor	Aliskiren	DB09026	REN	CYP3A4		ABCB1
Cardiovascular	BB	Acebutolol	DB01193	ADRB1, ADRB2	CYP2D6		ABCB1
Cardiovascular	BB	Atenolol	DB00335	ADRB1, ADRB2	CYP2D6	ALB	ABCB11
Cardiovascular	BB	Bisoprolol	DB00612	ADRB1, ADRB2	CYP3A4		ABCB1
Cardiovascular	BB	Metoprolol	DB00264	ADRB1, ADRB2	CYP3A4, CYP2D6	ALB	SLC22A2
Cardiovascular	BB	Nadolol	DB01203	ADRB1, ADRB2			ABCB1
Cardiovascular	BB	Nebivolol	DB04861	ADRB1, ADRB2, ADRB3	CYP3A4, CYP2C19, CYP2D6	ALB
Cardiovascular	BB	Propranolol	DB00571	ADRB1, ADRB2, ADRB3, HTR1A, HTR1B	CYP1A1, MAOA, CYP1A2, CYP2D6, CYP2C19, CYP3A5, CYP3A4, CYP3A7	ORM1, ALB	SLC22A2, ABCB1
Cardiovascular	BB	Labetolol	DB00598	ADRB1, ADRB2, ADRA1A, ADRA1B ADRA1D	CYP2D6, CYP2C19, UGT1A9, UGT1A1 UGT2B7	ALB, ORM1, ORM2	ABCB5
Cardiovascular	BB	Carvedilol	DB01136	ADRB1, ADRA1A, NDUFC2, ADRB2, VEGFA, NPPB, GJA1, KCNH2, VCAM1, ADRA1D, ADRA1B, ADRA2C, ADRA2B, ADRA2A, SELE, HIF1A, KCNJ2	CYP1A2, CYP3A4, CYP1A1, CYP2E1, UGT1A1, UGT2B4, UGT2B7, CYP2C9, CYP2D6, XDH	ALB	ABCB1
Cardiovascular	BB	Sotalol	DB00489	ADRB1, ADRB2, KCNH2	CYP2D6
Cardiovascular	BB	Timolol	DB00373	ADRB1, ADRB2, E	CYP2C19, CYP2D6		ABCB1
Cardiovascular	BB	Pindolol	DB00960	ADRB1, ADRB2, ADRB3, HTR1A, HTR1B	CYP2D6		SLC22A2
Cardiovascular	CCB	Verapamil	DB00661	CACNA1C, CACNA1B, CACNA1A, KCNJ11, CACNA1G, CACNA1H, KCNH2, SLC6A4, ADRA1A, ADRA1B, ADRA1D, ABCB1	CYP3A4, CYP2C8, CYP2C9, CYP3A5, CYP2C18, CYP2B6, CYP2C19, CYP1A2, CYP2E1, CYP2D6	ALB, ORM1	ABCB1, SLC22A1, SLC22A4, SLC22A5, ABCC3, SLCO1B1, SLCO1A2, ABCC1, ABCC4, ABCC10, SLC47A1, SLC47A2
Cardiovascular	CCB	Diltiazem	DB00343	CACNA1C, CACNG1	CYP3A4, CYP3A5, CYP3A7, CYP2C19, CYP2D6, CYP2C8	ALB, ORM1	ABCB1
Cardiovascular	CCB	Amlodipine	DB00381	CACNA1C, CACNA1I, CACNA1B, CACNB1, CACNA2D3, CA1, SMPD1	CYP3A4, CYP1A1, CYP2B6, CYP3A5, CYP2C8, CYP2D6		ABCB1
Cardiovascular	CCB	Felodipine	DB01023	CACNA1C, CACNA2D1, CACNB2, CACNA1D, CACNA1S, CACNA1H, CACNA2D2, CALM1, PDE1B, PDE1A, NR3C2, TNNC2, TNNC1	CYP3A4, CYP3A5, CYP3A7, , CYP2C8, CYP2C9, CYP2D6		ABCB1, ABCB11
Cardiovascular	CCB	Nifedipine	DB01115	CACNA1C, CACNA1D, CACNB2, NR1I2, CALM1, CACNA1S, KCND3	CYP3A4, CYP2D6, CYP1A2, CYP2A6, CYP2C8, CYP1A1, CYP2B6, CYP2E1, CYP2C9, CYP3A5	ALB	ABCC3, ABCB1, ABCC2, SLCO1B1, ABCB11
Cardiovascular	CCB	Nimodipine	DB00393	CACNA1C, CACNA1D, CACNA1F, CACNA1S, CACNB1, CACNB2, CACNB3, CACNB4, NR3C2, AHR	CYP3A4
Cardiovascular	CCB	Nisoldipine		CACNA1C, CACNA2D1, CACNB2, CACNA1D, CACNA1S	CYP3A4, CYP3A5, CYP3A7		ABCB1
Cardiovascular	CCB	Isradipine	DB00270	CACNA1C, CACNA2D1, CACNB2, CACNA1H, CACNA2D2, CACNA1D, CACNA1S	CYP3A4		ABCB11
Cardiovascular	AB	Prazosin	DB00457	KCNH2, ADRA2A, ADRA1A, ADRA2B, ADRA1B, ADRA1D, ADRA1A, ADRA1B ADRA1D		ORM1	ABCB1, ABCG2, SLC22A1, SLC22A3
Cardiovascular	AB	Terazosin	DB01162	ADRA1A, ADRA1B, ADRA1D, TGFB1, KCNH2, KCNH6, KCNH7			ABCB1
Cardiovascular	AB	Doxasozin	DB00590	ADRA1A, ADRA1B, ADRA1D, KCNH2, KCNH6 KCNH7	CYP2D6, CYP3A4, CYP2C9, CYP2C19		ABCB1, SLC22A1
Cardiovascular	Vasodilator, agents	Hydralazine	DB01275	P4HA1, AOC3 HIF1A	CYP3A4	ALB
Cardiovascular	Vasodilator, agents	Minoxidil	DB00350	KCNJ1, REN, PTGS1	UGT1A1
Cardiovascular	﻿Antiadrenergics—Centrally, Acting	Clonidine	DB00575	ADRA2A, ADRA2C, ADRA1A, ADRA2B, ADRA1B ADRA1D	CYP3A5, CYP2D6, CYP1A2, CYP3A4, CYP1A1	ALB	SLC22A5, SLC22A4, ABCB1, SLC22A3
Cardiovascular	﻿Antiadrenergics—Centrally, Acting	Methyldopa	DB00968	ADRA2A DDC	COMT		SLC15A1
Cardiovascular	﻿Antiadrenergics—Peripherally, Acting	Reserpine	DB00206	SLC18A2, SLC18A1, BIRC5	CYP3A5		ABCB1, SLC22A1, ABCB11, ABCC2, SLC22A2, SLCO1B1, SLCO2B1
Cardiovascular	Diuretic	Furosemide	DB00695	SLC12A1	UGT1A1, PGD	ALB, SERPINA7	SLC22A5, SLC22A11, SLC22A6, ABCC2, SLC22A8 SLCO2A1
Cardiovascular	Diuretic	Torasemide	DB00214	SLC12A2 SLC12A1	CYP2C9 CYP2C8	ALB	SLCO1B1
Cardiovascular	Diuretic	Bumetanide	DB00887	SLC12A1, SLC12A2, SLC12A4, SLC12A5, CFTR	PTGS2		SLC10A1, SLC22A6, SLC22A8, SLC22A11, SLC22A7, SLCO1A2
Cardiovascular	Diuretic	Bendroflumethiazide	DB00436	CA1, CA2 SLC12A3, CA4 KCNMA1	TPMT
Cardiovascular	Diuretic	Chlorothiazide	DB00880	SLC12A3, CA1, CA2			SLC22A6
Cardiovascular	Diuretic	Hydrochlorothiazide	DB00999	SLC12A3		ALB	SLC22A11, SLC22A6, ABCC4 SLC22A8
Cardiovascular	Diuretic	Chlorthalidone	DB00310	CA1 SLC12A1		ALB
Cardiovascular	Diuretic	Indapamide	DB00808	SLC12A3	CYP3A4
Cardiovascular	Diuretic	Spironolactone	DB00421	AR, CYP17A1, PGR, NR3C2, SHBG, NR3C1, NR1I2, CYP11B2, SRD5A1, SRD5A2, SRD5A3, CACNG1, CACNG2, CACNG3, CACNG4, CACNG5, CACNG6, CACNG7, CACNG8, CACNA2D1, CACNA2D2, CACNA2D3, CACNA2D4, CACNA1C, CACNA1D, CACNA1F, CACNA1S, CACNB1, CACNB2, CACNB3, CACNB4, CACNA1B CACNA1A	CYP11B1, CYP2C8	ALB, ORM1, ORM2	ABCB11, ABCB1, ABCC2, SLCO1A2
Cardiovascular	Diuretic	Triamterene	DB00384	SCNN1G, SCNN1A, SCNN1B, SCNN1D	CYP1A2
Cardiovascular	Diuretic	Amiloride	DB00594	SCNN1B, SCNN1A, AOC1, ASIC1, SCNN1D, SCNN1G, ASIC2, SLC9A1 PLAU	AOC1		SLC22A4, SLC22A2
Cardiovascular	Diuretic	Eplerenone	DB00700	NR3C2	CYP11B2, CYP3A4, CYP3A5
Cardiovascular	Neprilysin, inhibitor	Sacubitril	DB09292	MME			SLCO1B1, SLCO1B3
Cardiovascular	Other	Ivabradine	DB09083	HCN2	CYP3A4
Cardiovascular	Other	Digoxin	DB00390	ATP1A1	CYP11A1		ABCB11, SLCO1B1, ABCB1, SLCO1A2, SLCO4C1, SLC51A SLC51B
Cardiovascular	HMG-coA, reductase	Atorvastatin	DB01076	HMGCR, DPP4, HDAC2, AHR, NR1I3	CYP3A5, CYP2D6, CYP3A4, CYP2C9, CYP2C8, CYP2C19, UGT1A1, CYP2B6, CYP3A7 UGT1A3	ALB	ABCB11, ABCC1, SLCO1B1, ABCB1, SLCO2B1, ABCC2, ABCC4, ABCC5, SLCO1A2 SLCO1B3
Cardiovascular	HMG-coA, reductase, inhibitor	Fluvastatin	DB01095	HMGCR, HDAC2	CYP3A5, CYP2D6, CYP3A4, CYP2C9, CYP2C8, CYP2C19, UGT1A1, CYP1A1, CYP2B6, UGT1A3, UGT2B7		SLCO1B1, SLC15A1, SLCO2B1, ABCC2, SLCO1B3
Cardiovascular	HMG-coA, reductase, inhibitor	Lovastatin	DB00227	ITGAL, HMGCR, HDAC2	CYP3A4, CYP2C8, CYP2C19, UGT1A1, PON3, UGT1A3 UGT2B7	ALB	ABCB11, SLCO1B1, ABCB1, SLCO2B1, ABCC2, SLCO1A2 SLCO1B3
Cardiovascular	HMG-coA, reductase, inhibitor	Pravastatin	HMGCR			SLC16A1, ABCB11, SLC22A11, SLCO1B1, ABCB1, SLCO2B1, SLC22A6, ABCG2, ABCC2, SLCO1A2, SLC22A8, SLC22A7 SLCO1B3
Cardiovascular	HMG-coA, reductase, inhibitor	Rosuvastatin	DB01098	ITGAL, HMGCR	CYP2C9	ALB	SLC7A11, ABCB11, SLCO1B1, SLCO2B1, ABCG2, ABCC2, ABCC4, SLCO1A2, SLC10A1, SLC22A8 SLCO1B3
Cardiovascular	HMG-coA, reductase, inhibitor	Simvastatin	DB00641	ITGAL, HMGCR HDAC2	CYP3A4, CYP3A5, CYP2C8, CYP2C9, CYP2D6, CYP2B6, UGT1A1, UGT1A3, UGT2B7, CYP2C19, CES2, CES1		ABCB1, SLCO1A2, SLCO1B1, ABCC2, ABCB11, SLCO2B1, SLCO1B3
Cardiovascular	Fibrate	Gemfibrozil	DB01241	PPARA, SLCO1B1, SLCO2B1, SLC22A8, SLCO1B3	CYP1A2, CYP3A4, CYP2C9, CYP2C8, CYP2C19, UGT1A9, UGT1A1, UGT1A3, UGT2B7, UGT2B17, UGT2B4	ALB
Cardiovascular	Fibrate	Fenofibrate	DB01039	PPARA, NR1I2, MMP25	AKR1C1, AKR1C3, AKR1C2, AKR1B1, CES1, CYP2C9, CYP2C8, CBR1, CYP2A6, CYP2C19, UGT1A9	ALB	ABCB11
Cardiovascular	Fibrate	Clofibrate	DB00636	PPARA	CYP4A11, GSTA2, CYP3A4, CYP2E1 CYP1A1	SERPINA7
Cardiovascular	Cholesterol, absorption, inhibitor	Ezetimibe	DB00973	SOAT1, NPC1L1, ANPEP	CYP3A4, CYP2C8, UGT1A1, UGT1A3, UGT2B7, UGT2B15		ABCB11, SLCO1B1, ABCB1, ABCC3, ABCG2, ABCC2, ABCG5 ABCG8
Cardiovascular	Antiplatelet	Aspirin	DB00945	PTGS1, AKR1C1, PTGS2, CASP1, EDNRA, CCND1, HSPA5, IKBKB, CASP3, TP53, NFKBIA, MYC, RPS6KA3, PRKAA1, PRKAA2, PRKAB1, PRKAB2, PRKAG1, PRKAG2, PRKAG3, TNFAIP6, PCNA, MAPK1, MAPK15, MAPK3, MAPK4, MAPK6, MAPK7	CYP2C9, CYP2C19, NAT2, UGT1A6		ABCB1, SLC22A6, SLC22A8
Cardiovascular	Antiplatelet	Ticagrelor	DB08816	P2RY12	CYP2D6 CYP3A4, CYP2C9		ABCB1
Cardiovascular	Antiplatelet	Prasugrel	DB06209	P2RY12	CYP3A4, CYP2C9, CYP2C19, CYP2B6 CES2	ALB
Cardiovascular	Antiplatelet	Clopidogrel	DB00758	P2RY12	CYP3A5, CYP1A2, CYP3A4, CES1, CYP2C9, CYP2C8, CYP2C19 CYP2B6		ABCB1, SLC22A2, SLC22A1
Cardiovascular	Nitrate	Nitroglycerin	DB00727	NPR1	ALDH2
Cardiovascular	Nitrate	Amyl nitrite	DB01612	NPR1	ALDH2
Cardiovascular	Nitrate	Isosorbide dinitrate	DB00883	NPR1	CYP2E1
Antihyperglycemic	Sulfonylurea	Glimepiride	DB00222	ABCC8 KCNJ1, KCNJ11	CYP2C9		ABCB11
Antihyperglycemic	Sulfonylurea	Gliclazide	DB01120	VEGFA ABCC8	CYP2C9 CYP2C19	ALB
Antihyperglycemic	Sulfonylurea	Glipizide	DB01067	ABCC8 PPARG	CYP2C9 UGT1A1	ALB	ABCB11
Antihyperglycemic	Sulfonylurea	Repaglinide	DB00912	ABCC8 PPARG	CYP3A4 CYP2C8	ALB	ABCB11 SLCO1B1
Antihyperglycemic	Biguanide	Metformin	DB00331	GPD1, PRKAB1, ETFDH			SLC22A2, SLC22A1, SLC22A3, SLC47A1, SLC47A2 SLC29A4
Antihyperglycemic	Thiazolidinedione	Pioglitazone	DB01132	PPARA, PPARG, PPARD MAOB	PTGS1, CYP3A4, CYP2C9 CYP2C8		SLCO1B1, SLCO1B3
Antihyperglycemic	Alpha, glucosidase, inhibitor	Acarbose	DB00284,	MGAM, AMY2A, GAA, SI
Antihyperglycemic	DPP-4i	Sitagliptin	DB01261	DPP4	CYP3A4 CYP2C8		ABCB1 SLC22A8
Antihyperglycemic	DPP-4i	Saxagliptin	DB06335	DPP4	CYP3A5, CYP3A4		ABCC1, SLC22A8 SLCO4C1
Antihyperglycemic	DPP-4i	Vildagliptin	DB04876	DPP4
Antihyperglycemic	DPP-4i	Linagliptin	DB08882	DPP4	CYP3A4		ABCB1, SLC22A2, SLC22A1 SLC22A3
Antihyperglycemic	SGLT-2i	Dapagliflozin	DB06292	SLC5A2	CYP2D6, CYP1A2, CYP3A4, CYP2C9, CYP2A6, UGT1A9, CYP1A1, UGT2B7 UGT2B4,		ABCB1
Antihyperglycemic	SGLT-2i	Canagliflozin	DB08907	SLC5A2	UGT1A9, UGT2B4, CYP3A4	ORM1	ABCB1
Antihyperglycemic	SGLT-2i	Empagliflozin	DB09038	SLC5A2
Antihyperglycemic	Insulin	Insulin	DB00030
Antineoplastic	Alkylating agent	Mecholorethamine	DB00888		BCHE
Antineoplastic	Alkylating agent	Cyclophosphamide	DB00531	NR1I2	CYP2C9, CYP3A4, CYP2B6, CYP2C19, CYP2A6, CYP2C18, CYP3A5, CYP2C8
Antineoplastic	Alkylating agent	Ifosfamide	DB01181	NR1I2	CYP2B6, CYP3A4, CYP3A5, CYP2C19, CYP2C9, CYP2C8, CYP2A6, CYP2C18, PTGS1
Antineoplastic	Alkylating agent	Chlorambucil	DB00291		GSTP1		SLCO1A2
Antineoplastic	Alkylating agent	Bendamustine	DB06769		CYP1A2
Antineoplastic	Alkylating agent	Altretamine	DB00488
Antineoplastic	Alkylating agent	Melphalan	DB01042				SLC22A3, SLC7A5
Antineoplastic	Alkylating agent	Thiotepa	DB04572		CYP3A4, BCHE, CYP2B6
Antineoplastic	Alkylating agent	Busulfan	DB01008		GSTM1, GSTP1, MGST2, CYP3A4, GSTA2, GSTA1
Antineoplastic	Alkylating agent	Carmustine	DB00262	GSR
Antineoplastic	Alkylating agent	Lomustine	DB01206		CYP2D6, CYP3A4
Antineoplastic	Alkylating agent	Dacarbazine	DB00851	POLA2, PGD	CYP1A1, CYP1A2, CYP2E1
Antineoplastic	Alkylating agent	Temozolomide	DB00853			ALB, ORM1	ABCB1, ABCG2
Antineoplastic	Alkylating agent	Procarbazine	DB01168		XDH
Antineoplastic	Platinum	Cisplatin	DB00515	MPG, A2M, TF, ATOX1	MPO, XDH, CYP4A11, PTGS2, , CYP2C9, NAT, CYP2B6, BCHE, GSTT1, MT1A, MT2A, SOD1, GSTP1, NQO1, GSTM1	ALB	ABCC3, ABCC5, ABCC2, SLC22A2, SLC31A1, SLC31A2, ABCC6, ATP7B, ATP7A, ABCG2
Antineoplastic	Platinum	Carboplatin	DB00958		XDH, MPO, GSTT1, MT1A, MT2A, SOD1, GSTP1, GSTM1, NQO1		SLC31A1, SLC31A2, ATP7A, ATP7B, ABCG2, ABCC2
Antineoplastic	Platinum	Oxaliplatin	DB00526		GSTT1, MT1A, MT2A, MPO, SOD1, GSTP1, GSTM1, NQO1		SLC22A2, SLC31A1,SLC22A3, ABCG2, ABCC2, ATP7B, ATP7A
Antineoplastic	Antimetabolite	Methotrexate	DB00563	TYMS, ATIC, DHFR	DHFR, AOX1, MTHFR, PGD, FPGS, TYMS, ATIC, GGH, CYP3A4, CPG2	ALB	ABCC3, ABCC4, ABCC1, SLC22A6, ABCC10, SLC22A8, ABCC2, ABCB1, SLCO1A2, SLC16A1, ABCC11, SLCO1B3, SLC22A11, SLCO1C1, SLCO3A1, ABCG2, SLC22A7, SLC46A1, SLCO1B1, SLCO4C1, SLC19A1, FOLR1, SLC15A1, SLC36A1
Antineoplastic	Antimetabolite	Pemetrexed	DB00642	TYMS, ATIC, DHFR, GART	SLC29A1, DCK		SLC22A8
Antineoplastic	Antimetabolite	6-Mercaptopurine	DB01033	HPRT1, PPAT	AOX1, TPMT, XDH		SLC22A8, ABCC4, ABCC5, SLC28A2, SLC28A3, SLC29A1, SLC29A2
Antineoplastic	Antimetabolite	6-Thioguanine	DB00352		HPRT1		ABCC4
Antineoplastic	Antimetabolite	Azathioprine	DB00993	RAC1	HPRT1, NUDT15, XDH, TPMT, GSTA1, GSTA2, GSTM1, IMPDH1, IMPDH2, GMPS, ITPA, CYP1A2	ALB	SLC29A2, SLC28A3, ABCB1, SLC43A3
Antineoplastic	Antimetabolite	Fludarabine	DB01073	DCK, POLA1, RRM1			SLC28A3, SLC29A1
Antineoplastic	Antimetabolite	5-Flurouracil	DB00544	TYMS	DPYD, UPP1, UPP2, CYP2A6, CYP2C8, MTHFR, TYMS, UMPS, PPAT, CYP1A2, TYMP, CYP2C9	ALB, SERPINA7	SLC22A7, SLC29A1, ABCG2, ABCC3, ABCC4, ABCC5
Antineoplastic	Antimetabolite	Capecitabine	DB01101	TYMS	TYMP, CES1, DPYD, CDA, CYP2C9
Antineoplastic	Antimetabolite	Gemcitabine	DB00441	RRM1, TYMS, CMPK1	TK2, CMPK1, NME1, CDA, DCK		ABCB1, ABCC10, SLC29A1, SLC28A3
Antineoplastic	Antibiotic	Bleomycin	DB00290	LIG1, LIG3	BLMH
Antineoplastic	Antibiotic	Dactinomycin	DB00970	TOP1			SLC22A5, ABCB1, ABCC6, ABCC1, ABCG2
Antineoplastic	Antibiotic	Daunorubicin	DB00694	TOP2A, TOP2B	CYP3A4, CYP3A5, POR, CYP1B1, AKR1B1, CBR1, CBR3		ABCB1, ABCC1, ABCC10, ABCG2, ABCC6
Antineoplastic	Antibiotic	Doxorubicin	DB00997	TOP2A, NOLC1, TOP1, TOP2B	CYP3A4, CYP2D6, CYP2B6, CYP1B1, CBR1, CBR3, AKR1A1, AKR1C3, NQO1, XDH, NOS1, NOS2, NOS3, NDUFS2, NDUFS3, NDUFS7, POR	ALB	ABCB1, ABCC1, ABCC3, ABCC6, ABCG2, SLC22A16, ABCC10, ABCB8, ABCB11, RALBP1, ABCC2
Antineoplastic	Antibiotic	Epirubicin	DB00445	TOP2A	UGT2B7, PLA2G4A		ABCC1
Antineoplastic	Antibiotic	Idarubicin	DB01177	TOP2A	CYP2C9, CYP2D6		ABCC1
Antineoplastic	Microtubule inhibitors	Docetaxel	DB01248	TUBB1, MAP2, MAP4, MAPT, BCL2, NR1I2	CYP3A4, CYP3A5, CYP3A7, CYP1B1		ABCB1, ABCC10, SLCO1B3, SLC22A7, ABCG2, ABCC2, ABCC1
Antineoplastic	Microtubule inhibitors	Paclitaxel	DB01229	TUBB1, BCL2, MAP4, MAP2, MAPT, NR1I2	CYP3A4, CYP3A5, CYP3A7, CYP19A1, CYP1B1, CYP2C8		ABCB11, ABCB1, ABCC1, ABCC10, SLCO1B3, ABCC2
Antineoplastic	Microtubule inhibitors	Vinblastine	DB00570	TUBA1A, TUBB, TUBD1, TUBG1, TUBE1, JUN	CYP2D6, CYP3A4		ABCB1, ABCC1, ABCC2, ABCC6, ABCB11, SLCO1B1
Antineoplastic	Microtubule inhibitors	Vincristine	DB00541	TUBB, TUBA4A	CYP3A4, CYP3A5, CYP3A7		ABCB1, ABCC3, SLC22A3, ABCC1, ABCC10, ABCC2, ABCB11, ABCG2, RALBP1, SLCO1B1, SLCO1B3
Antineoplastic	Microtubule inhibitors	Vinorelbine	DB00361	TUBB	CYP2D6, CYP3A4
Antineoplastic	Hormon therapy	Amino-glutethimide	DB00357	CYP11A1, CYP19A1	CYP3A4, CYP2C19
Antineoplastic	Hormon therapy	Anastrozole	DB01217	CYP19A1	CYP3A4, CYP3A5, CYP2C8, UGT1A4, UGT1A3, UGT2B7, CYP1A2, CYP2C9		ABCB1
Antineoplastic	Hormon therapy	Bicalutamide	DB01128	AR	CYP2C19, CYP2C9, CYP2D6, CYP3A4		ABCB1
Antineoplastic	Hormon therapy	Exemestane	DB00990	CYP19A1	CYP19A1, CYP3A4
Antineoplastic	Hormon therapy	Flutamide	DB00499	AR, AHR, NR1I2	CYP1A1, CYP1B1, CYP3A5, CYP1A2, CYP3A4		ABCC1
Antineoplastic	Hormon therapy	Goserelin	DB00014	LHCGR, GNRHR
Antineoplastic	Hormon therapy	Letrozole	DB01006	CYP19A1	CYP2C19, UGT2B7, CYP3A4, CYP2A6, CYP19A1	ALB	ABCB1
Antineoplastic	Hormon therapy	Leuprolide	DB00007	GNRHR
Antineoplastic	Hormon therapy	Megestrol acetate	DB00351	PGR, NR3C1	CYP3A4		ABCB1
Antineoplastic	Hormon therapy	Nilutamide	DB00665	AR	CYP2C19, POR
Antineoplastic	Hormon therapy	Prednisone	DB00635	NR3C1	CYP2C19, CYP3A5, CYP2A6, CYP1B1, CYP2B6, CYP2C8, CYP2C9, HSD11B1, CYP3A4	ALB, SERPINA6	ABCB1, SLCO1A2
Antineoplastic	Hormon therapy	Tamoxifen	DB00675	ESR1, ESR2, SHBG, EBP, AR, KCNH2, NR1I2, ESRRG, MAPK8	CYP2D6, CYP3A4, CYP3A5, CYP3A7, CYP2C9, CYP2C19, CYP2B6, CYP1A1, CYP1B1, FMO1, FMO3, CYP2C8, CES1, CYP19A1, CYP2A6, CYP2E1, UGT1A10, SULT1A1, SULT2A1, CYP1A2, UGT2B7, UGT2B17, SULT1E1	ALB, SERPINA7	ABCB1, ABCG2, ABCC2, ABCB11, ABCA1
Antineoplastic	Hormon therapy	Toremifene	DB00539	ESR1, SHBG	CYP1A1, CYP3A4	ABCB1
Antineoplastic	Hormon therapy	Fulvestrant	DB00947	ESR1	CYP3A4, UGT1A1
Antineoplastic	Topoisomerase-1 inhibitor	Irinotecan	DB00762	TOP1MT, TOP1	CYP3A4, CYP3A5, CYP2B6, CYP3A7, UGT1A1, UGT1A9, CES1, CES2, BCHE	ALB	SLC22A3, SLCO1B1, ABCC1, ABCG2, ABCB1, ABCC2
Antineoplastic	Topoisomerase-1 inhibitor	Topotecan	DB01030	TOP1, TOP1MT			ABCG2, ABCB1, SLC47A1, SLC47A2
Antineoplastic	Monoclonal antibody	Bevacizumab	DB00112	VEGFA, C1QA, C1QB, C1QC, FCGR3A, FCGR1A, FCGR2A, FCGR2C
Antineoplastic	Monoclonal antibody	Rituximab	DB00073	MS4A1
Antineoplastic	Monoclonal antibody	Cetuximab	DB00002	EGFR, FCGR3B, C1QA, C1QB, C1QC, FCGR3A, FCGR1A, FCGR2A
Antineoplastic	Monoclonal antibody	Pertuzumab	DB06366	ERBB2
Antineoplastic	Monoclonal antibody	Trastuzumab	DB00072	ERBB2
Antineoplastic	Targeted therapy	Gefitinib	DB00317	EGFR	CYP3A5, CYP1A1, CYP2C9, CYP2C19, CYP3A4, CYP2D6	ALB, ORM1	ABCB1, ABCG2
Antineoplastic	Targeted therapy	Erlotinib	DB00530	NR1I2, EGFR	CYP3A4, CYP3A5, CYP1A2, CYP1A1, CYP2D6, CYP2C8, CYP1B1, UGT1A1, EGFR	ALB, ORM1	ABCG2, ABCB1, SLCO2B1
Antineoplastic	ICI	Nivolumab	DB09035	PDCD1, CD274
Antineoplastic	ICI	Pembrolizumab	DB09037	PDCD1, CD274
Antineoplastic	ICI	Atezolizumab	DB11595	CD274, PDCD1
Antineoplastic	ICI	Avelumab	DB11945	CD274, PDCD1
Antineoplastic	ICI	Durvalumab	DB11714	CD274, PDCD1
Antineoplastic	ICI	Cemiplimab	DB14707	PDCD1
Antineoplastic	ICI	Ipilimumab	DB06186	CTLA4
Antineoplastic	Other	Asparaginase	DB00023			SERPINA7
Antineoplastic	Other	Etoposide	DB00773	TOP2A, TOP2B	CYP1A2, CYP2E1, CYP3A5, UGT1A1, GSTT1, GSTP1, PTGS2, PTGS1, CYP3A4	ABCC3, ABCC6, ABCB1, ABCC1, ABCC10, ABCC2, ABCG2
Antineoplastic	Other	Imatinib	DB00619	BCR, KIT, RET, NTRK1, CSF1R, PDGFRA, DDR1, ABL1, PDGFRB, DDR2	CYP3A4, CYP3A5, CYP3A7, CYP1A2, CYP2C9, CYP2D6, CYP2C19, CYP2C8	ALB, ORM1	SLC22A1, ABCB1, SLC22A2, ABCG2, ABCA3, ABCB11, ABCC2, ABCC1, SLC22A5, SLCO1B3, ABCC4, SLCO1A2
